# Supplementary material for: MzmL, a novel marine derived N-acyl homoserine lactonase from Mesoflavibacter zeaxanthinifaciens that attenuates Pectobacterium carotovorum subsp. carotovorum virulence
Source: Front Microbiol. 2024 May 9;15:1353711. doi: 10.3389/fmicb.2024.1353711 (PMC11112094; doi:10.3389/fmicb.2024.1353711)
Supplement: Supplementary file 9 [file Table_5.XLS]

Gene_id	Identity	E_value	Subject_id	Subject_description
Z85_GM000001	96.3	0.0e+00	WP_027879693.1	penicillin-binding protein 1C [Mesoflavibacter zeaxanthinifaciens]
Z85_GM000002	97.4	0.0e+00	WP_051169837.1	hypothetical protein [Mesoflavibacter zeaxanthinifaciens]
Z85_GM000003	99.4	6.3e-86	WP_027879691.1	hypothetical protein [Mesoflavibacter zeaxanthinifaciens]
Z85_GM000004	98.7	0.0e+00	WP_027879690.1	membrane protein [Mesoflavibacter zeaxanthinifaciens]
Z85_GM000005	99.4	3.4e-196	WP_027879689.1	isoaspartyl peptidase/L-asparaginase [Mesoflavibacter zeaxanthinifaciens]
Z85_GM000006	100	9.0e-299	WP_027879688.1	aldehyde dehydrogenase [Mesoflavibacter zeaxanthinifaciens]
Z85_GM000007	98	1.3e-167	WP_027879687.1	hypothetical protein [Mesoflavibacter zeaxanthinifaciens]
Z85_GM000008	100	1.0e-100	WP_027879686.1	hypothetical protein [Mesoflavibacter zeaxanthinifaciens]
Z85_GM000009	99.5	7.4e-218	WP_027879685.1	ATPase AAA [Mesoflavibacter zeaxanthinifaciens]
Z85_GM000010	100	4.1e-117	WP_027879684.1	hypothetical protein [Mesoflavibacter zeaxanthinifaciens]
Z85_GM000011	99.2	3.6e-136	WP_027879683.1	malonic semialdehyde reductase [Mesoflavibacter zeaxanthinifaciens]
Z85_GM000012	99.7	6.6e-166	WP_027879682.1	aldo/keto reductase [Mesoflavibacter zeaxanthinifaciens]
Z85_GM000013	99.7	4.4e-182	WP_027879681.1	ATPase [Mesoflavibacter zeaxanthinifaciens]
Z85_GM000014	98.3	1.5e-157	WP_027879680.1	hypothetical protein [Mesoflavibacter zeaxanthinifaciens]
Z85_GM000015	98.4	7.9e-311	WP_027879679.1	hypothetical protein [Mesoflavibacter zeaxanthinifaciens]
Z85_GM000016	99.4	5.4e-180	WP_027879678.1	aerotolerance regulator BatA [Mesoflavibacter zeaxanthinifaciens]
Z85_GM000017	99.1	8.1e-187	WP_027879677.1	BatB protein [Mesoflavibacter zeaxanthinifaciens]
Z85_GM000018	99.6	5.6e-128	WP_027879676.1	hypothetical protein [Mesoflavibacter zeaxanthinifaciens]
Z85_GM000019	99.2	0.0e+00	WP_027879675.1	hypothetical protein [Mesoflavibacter zeaxanthinifaciens]
Z85_GM000020	97.2	4.0e-135	WP_027879674.1	ion channel protein [Mesoflavibacter zeaxanthinifaciens]
Z85_GM000021	97.6	4.3e-37	WP_036227189.1	hypothetical protein [Mesoflavibacter zeaxanthinifaciens]
Z85_GM000022	99.6	6.8e-294	WP_027879672.1	membrane protein [Mesoflavibacter zeaxanthinifaciens]
Z85_GM000023	100	3.0e-112	WP_027879671.1	carbonic anhydrase [Mesoflavibacter zeaxanthinifaciens]
Z85_GM000024	96.4	7.6e-122	WP_027879670.1	hypothetical protein [Mesoflavibacter zeaxanthinifaciens]
Z85_GM000025	100	3.6e-93	WP_027879669.1	colicin V production protein [Mesoflavibacter zeaxanthinifaciens]
Z85_GM000026	100	4.7e-62	WP_027879668.1	hypothetical protein [Mesoflavibacter zeaxanthinifaciens]
Z85_GM000027	100	3.9e-194	WP_027879667.1	phenylalanine--tRNA ligase subunit alpha [Mesoflavibacter zeaxanthinifaciens]
Z85_GM000028	99.4	5.5e-82	WP_027879666.1	transcriptional regulator [Mesoflavibacter zeaxanthinifaciens]
Z85_GM000029	99.2	6.1e-204	WP_027879665.1	secretion protein HlyD [Mesoflavibacter zeaxanthinifaciens]
Z85_GM000030	99.3	0.0e+00	WP_027879664.1	multidrug transporter AcrB [Mesoflavibacter zeaxanthinifaciens]
Z85_GM000031	99.4	8.3e-259	WP_027879663.1	membrane protein [Mesoflavibacter zeaxanthinifaciens]
Z85_GM000032	97.5	5.4e-103	WP_027879662.1	TetR family transcriptional regulator [Mesoflavibacter zeaxanthinifaciens]
Z85_GM000033	98.4	1.1e-205	WP_027879661.1	hypothetical protein [Mesoflavibacter zeaxanthinifaciens]
Z85_GM000034	98.5	0.0e+00	WP_027879660.1	TonB-dependent receptor [Mesoflavibacter zeaxanthinifaciens]
Z85_GM000035	98.7	6.6e-177	WP_027879659.1	hypothetical protein [Mesoflavibacter zeaxanthinifaciens]
Z85_GM000036	98.2	1.0e-272	WP_027879658.1	hypothetical protein [Mesoflavibacter zeaxanthinifaciens]
Z85_GM000037	99.2	1.7e-68	WP_027879657.1	hypothetical protein [Mesoflavibacter zeaxanthinifaciens]
Z85_GM000038	98.6	0.0e+00	WP_027879656.1	FAD-binding oxidoreductase [Mesoflavibacter zeaxanthinifaciens]
Z85_GM000039	99.2	1.1e-61	WP_027879655.1	hypothetical protein [Mesoflavibacter zeaxanthinifaciens]
Z85_GM000040	98.5	1.6e-66	WP_027879654.1	hypothetical protein [Mesoflavibacter zeaxanthinifaciens]
Z85_GM000041	97.7	1.0e-64	WP_027879653.1	hypothetical protein [Mesoflavibacter zeaxanthinifaciens]
Z85_GM000042	94.9	6.0e-57	WP_027879652.1	hypothetical protein [Mesoflavibacter zeaxanthinifaciens]
Z85_GM000043	99.4	1.3e-186	WP_027879651.1	glycerol-3-phosphate dehydrogenase [Mesoflavibacter zeaxanthinifaciens]
Z85_GM000044	99.4	3.9e-188	WP_027879650.1	hypothetical protein [Mesoflavibacter zeaxanthinifaciens]
Z85_GM000045	100	1.4e-76	WP_027879649.1	peroxiredoxin [Mesoflavibacter zeaxanthinifaciens]
Z85_GM000046	94.1	0.0e+00	WP_013871506.1	KWG repeat-containing protein [Lacinutrix sp. 5H-3-7-4]
Z85_GM000047	98.4	5.4e-108	WP_027879647.1	nicotinate-nicotinamide nucleotide adenylyltransferase [Mesoflavibacter zeaxanthinifaciens]
Z85_GM000048	99.5	6.3e-104	WP_027879646.1	guanylate kinase [Mesoflavibacter zeaxanthinifaciens]
Z85_GM000049	99.6	6.9e-152	WP_036227137.1	hypothetical protein [Mesoflavibacter zeaxanthinifaciens]
Z85_GM000050	98.7	2.6e-87	WP_027879644.1	thioesterase [Mesoflavibacter zeaxanthinifaciens]
Z85_GM000051	99.7	2.7e-162	WP_027879643.1	multidrug transporter [Mesoflavibacter zeaxanthinifaciens]
Z85_GM000052	99.1	3.2e-58	WP_027879642.1	arsenate reductase [Mesoflavibacter zeaxanthinifaciens]
Z85_GM000053	100	5.5e-79	WP_027879641.1	hypothetical protein [Mesoflavibacter zeaxanthinifaciens]
Z85_GM000054	98.2	2.2e-124	WP_051169836.1	hypothetical protein [Mesoflavibacter zeaxanthinifaciens]
Z85_GM000055	100	2.0e-218	WP_027879639.1	cystathionine gamma-synthase [Mesoflavibacter zeaxanthinifaciens]
Z85_GM000056	100	7.8e-161	WP_027879638.1	hypothetical protein [Mesoflavibacter zeaxanthinifaciens]
Z85_GM000057	99.8	4.2e-260	WP_027879637.1	glutamate dehydrogenase [Mesoflavibacter zeaxanthinifaciens]
Z85_GM000058	99.4	8.1e-206	WP_027879636.1	hypothetical protein [Mesoflavibacter zeaxanthinifaciens]
Z85_GM000059	99.3	1.2e-251	WP_027879635.1	alginate O-acetyltransferase [Mesoflavibacter zeaxanthinifaciens]
Z85_GM000060	99.4	0.0e+00	WP_027879634.1	ABC transporter substrate-binding protein [Mesoflavibacter zeaxanthinifaciens]
Z85_GM000061	99.6	2.2e-130	WP_027879633.1	DNA repair protein RecO [Mesoflavibacter zeaxanthinifaciens]
Z85_GM000062	97.6	0.0e+00	WP_027879632.1	TonB-dependent receptor [Mesoflavibacter zeaxanthinifaciens]
Z85_GM000063	57	1.4e-226	WP_028283996.1	T9SS C-terminal target domain-containing protein [Olleya marilimosa]
Z85_GM000064	80.3	0.0e+00	WP_027879630.1	T9SS C-terminal target domain-containing protein [Mesoflavibacter zeaxanthinifaciens]
Z85_GM000065	99.4	1.4e-82	WP_027879629.1	recombinase RecX [Mesoflavibacter zeaxanthinifaciens]
Z85_GM000066	97.5	1.2e-84	WP_027879628.1	membrane protein [Mesoflavibacter zeaxanthinifaciens]
Z85_GM000067	99.3	4.7e-172	WP_027879627.1	cupin [Mesoflavibacter zeaxanthinifaciens]
Z85_GM000068	98.5	0.0e+00	WP_036227183.1	TonB-dependent receptor [Mesoflavibacter zeaxanthinifaciens]
Z85_GM000069	96.4	2.3e-275	WP_027879625.1	GntR family transcriptional regulator [Mesoflavibacter zeaxanthinifaciens]
Z85_GM000070	99.4	2.7e-93	WP_027879624.1	hypothetical protein [Mesoflavibacter zeaxanthinifaciens]
Z85_GM000071	98.5	1.1e-70	WP_027879623.1	hypothetical protein [Mesoflavibacter zeaxanthinifaciens]
Z85_GM000072	90.1	5.1e-232	WP_044627541.1	flotillin family protein [Tamlana nanhaiensis]
Z85_GM000073	81.2	1.3e-82	WP_028291583.1	hypothetical protein [Olleya sp. VCSA23]
Z85_GM000074	98.8	3.4e-240	WP_027879622.1	SOS mutagenesis and repair protein UmuC [Mesoflavibacter zeaxanthinifaciens]
Z85_GM000075	99.3	1.4e-76	WP_027879621.1	peptidase S24 [Mesoflavibacter zeaxanthinifaciens]
Z85_GM000076	98.9	2.5e-42	WP_027879620.1	ATP synthase subunit delta, partial [Mesoflavibacter zeaxanthinifaciens]
Z85_GM000077	100	3.9e-283	WP_027879619.1	F0F1 ATP synthase subunit beta [Mesoflavibacter zeaxanthinifaciens]
Z85_GM000078	100	0.0e+00	WP_027879618.1	lipase [Mesoflavibacter zeaxanthinifaciens]
Z85_GM000079	100	0.0e+00	WP_027879617.1	membrane protein [Mesoflavibacter zeaxanthinifaciens]
Z85_GM000080	99.5	0.0e+00	WP_027879616.1	glutamine--fructose-6-phosphate aminotransferase [Mesoflavibacter zeaxanthinifaciens]
Z85_GM000081	99.6	0.0e+00	WP_027879615.1	hypothetical protein [Mesoflavibacter zeaxanthinifaciens]
Z85_GM000082	99.6	6.2e-150	WP_027879614.1	glycogen synthase [Mesoflavibacter zeaxanthinifaciens]
Z85_GM000083	97.9	7.4e-154	WP_027879613.1	pantoate--beta-alanine ligase [Mesoflavibacter zeaxanthinifaciens]
Z85_GM000084	100	1.7e-56	WP_027879612.1	aspartate 1-decarboxylase [Mesoflavibacter zeaxanthinifaciens]
Z85_GM000085	99.1	2.8e-173	WP_027879611.1	membrane protein [Mesoflavibacter zeaxanthinifaciens]
Z85_GM000086	99.5	1.0e-214	WP_027879610.1	esterase [Mesoflavibacter zeaxanthinifaciens]
Z85_GM000087	99.8	1.0e-253	WP_027879609.1	DNA repair protein RadA [Mesoflavibacter zeaxanthinifaciens]
Z85_GM000088	99.6	0.0e+00	WP_027879608.1	isoleucine--tRNA ligase [Mesoflavibacter zeaxanthinifaciens]
Z85_GM000089	100	4.2e-64	WP_027879607.1	molecular chaperone DnaK [Mesoflavibacter zeaxanthinifaciens]
Z85_GM000090	96.8	8.3e-113	WP_051169835.1	hypothetical protein [Mesoflavibacter zeaxanthinifaciens]
Z85_GM000091	98.6	3.6e-113	WP_027879605.1	lipoprotein signal peptidase [Mesoflavibacter zeaxanthinifaciens]
Z85_GM000092	98.9	8.2e-101	WP_027879604.1	5-formyltetrahydrofolate cyclo-ligase [Mesoflavibacter zeaxanthinifaciens]
Z85_GM000093	99.4	1.6e-184	WP_027879603.1	succinylglutamate desuccinylase [Mesoflavibacter zeaxanthinifaciens]
Z85_GM000094	99.7	9.7e-157	WP_027879602.1	alpha-L-glutamate ligase [Mesoflavibacter zeaxanthinifaciens]
Z85_GM000095	100	3.2e-73	WP_027879601.1	peptidase [Mesoflavibacter zeaxanthinifaciens]
Z85_GM000096	99.7	0.0e+00	WP_027879600.1	excinuclease ABC subunit C [Mesoflavibacter zeaxanthinifaciens]
Z85_GM000097	98.9	0.0e+00	WP_027879599.1	patatin [Mesoflavibacter zeaxanthinifaciens]
Z85_GM000098	100	3.9e-230	WP_027879598.1	homogentisate 1, 2-dioxygenase [Mesoflavibacter zeaxanthinifaciens]
Z85_GM000099	99.7	9.3e-224	WP_027879597.1	4-hydroxyphenylpyruvate dioxygenase [Mesoflavibacter zeaxanthinifaciens]
Z85_GM000100	99.6	1.5e-145	WP_027879596.1	hypothetical protein [Mesoflavibacter zeaxanthinifaciens]
Z85_GM000101	100	2.5e-179	WP_027879595.1	tryptophan 2, 3-dioxygenase [Mesoflavibacter zeaxanthinifaciens]
Z85_GM000102	99.3	4.9e-253	WP_051169834.1	peptidase M23 [Mesoflavibacter zeaxanthinifaciens]
Z85_GM000103	98.9	0.0e+00	WP_027879593.1	glucose-6-phosphate isomerase [Mesoflavibacter zeaxanthinifaciens]
Z85_GM000104	99.8	0.0e+00	WP_027879592.1	TonB-dependent receptor [Mesoflavibacter zeaxanthinifaciens]
Z85_GM000105	99.3	7.2e-73	WP_027879591.1	hypothetical protein [Mesoflavibacter zeaxanthinifaciens]
Z85_GM000106	99.7	2.5e-207	WP_027879590.1	endonuclease [Mesoflavibacter zeaxanthinifaciens]
Z85_GM000107	99.9	0.0e+00	WP_027879589.1	TonB-dependent receptor [Mesoflavibacter zeaxanthinifaciens]
Z85_GM000108	99.8	1.9e-260	WP_051169833.1	DUF5017 domain-containing protein [Mesoflavibacter zeaxanthinifaciens]
Z85_GM000109	100	1.9e-61	WP_027879588.1	hypothetical protein [Mesoflavibacter zeaxanthinifaciens]
Z85_GM000110	92	3.3e-160	WP_027879587.1	histone deacetylase [Mesoflavibacter zeaxanthinifaciens]
Z85_GM000111	98.4	0.0e+00	WP_027879586.1	RNA-binding transcriptional accessory protein [Mesoflavibacter zeaxanthinifaciens]
Z85_GM000112	96.6	8.7e-74	WP_027879585.1	hypothetical protein [Mesoflavibacter zeaxanthinifaciens]
Z85_GM000113	98.1	0.0e+00	WP_027879584.1	hypothetical protein [Mesoflavibacter zeaxanthinifaciens]
Z85_GM000114	98.8	5.5e-188	WP_027879583.1	hypothetical protein [Mesoflavibacter zeaxanthinifaciens]
Z85_GM000115	97.6	2.8e-184	WP_027879582.1	hypothetical protein [Mesoflavibacter zeaxanthinifaciens]
Z85_GM000116	96.6	1.2e-108	WP_027879581.1	hypothetical protein [Mesoflavibacter zeaxanthinifaciens]
Z85_GM000117	99.5	6.6e-118	WP_027879580.1	membrane protein [Mesoflavibacter zeaxanthinifaciens]
Z85_GM000118	99.4	1.4e-83	WP_027879579.1	lipocalin [Mesoflavibacter zeaxanthinifaciens]
Z85_GM000119	99.9	0.0e+00	WP_027879578.1	methionine--tRNA ligase [Mesoflavibacter zeaxanthinifaciens]
Z85_GM000120	96.7	4.2e-188	WP_051169832.1	peptidase S66 [Mesoflavibacter zeaxanthinifaciens]
Z85_GM000121	99.2	2.9e-59	WP_027879576.1	hypothetical protein [Mesoflavibacter zeaxanthinifaciens]
Z85_GM000122	98.3	5.3e-58	WP_036227130.1	hypothetical protein [Mesoflavibacter zeaxanthinifaciens]
Z85_GM000123	97.7	1.4e-255	WP_027879574.1	hypothetical protein [Mesoflavibacter zeaxanthinifaciens]
Z85_GM000124	99.7	0.0e+00	WP_027879573.1	transcription-repair coupling factor [Mesoflavibacter zeaxanthinifaciens]
Z85_GM000125	100	5.0e-74	WP_027879572.1	fructose 1, 6-bisphosphatase [Mesoflavibacter zeaxanthinifaciens]
Z85_GM000126	100	5.9e-287	WP_027879571.1	hybrid sensor histidine kinase/response regulator [Mesoflavibacter zeaxanthinifaciens]
Z85_GM000127	100	2.6e-87	WP_027879570.1	small GTP-binding protein, Ras family [Mesoflavibacter zeaxanthinifaciens]
Z85_GM000128	100	1.9e-146	WP_027879569.1	hypothetical protein [Mesoflavibacter zeaxanthinifaciens]
Z85_GM000129	100	2.3e-56	WP_027879568.1	hypothetical protein [Mesoflavibacter zeaxanthinifaciens]
Z85_GM000130	100	3.1e-191	WP_027879567.1	fructose-bisphosphatase [Mesoflavibacter zeaxanthinifaciens]
Z85_GM000131	100	1.4e-85	WP_027879566.1	N-acetyltransferase [Mesoflavibacter zeaxanthinifaciens]
Z85_GM000132	99.8	6.7e-236	WP_027879565.1	aspartate kinase [Mesoflavibacter zeaxanthinifaciens]
Z85_GM000133	100	0.0e+00	WP_027879564.1	glycerol acyltransferase [Mesoflavibacter zeaxanthinifaciens]
Z85_GM000134	96.3	7.4e-54	WP_027879563.1	transcriptional regulator [Mesoflavibacter zeaxanthinifaciens]
Z85_GM000135	95.8	1.1e-80	WP_036227128.1	hypothetical protein [Mesoflavibacter zeaxanthinifaciens]
Z85_GM000136	99.2	1.1e-72	WP_027879562.1	glyoxalase [Mesoflavibacter zeaxanthinifaciens]
Z85_GM000137	98	4.3e-84	WP_027879561.1	hypothetical protein [Mesoflavibacter zeaxanthinifaciens]
Z85_GM000138	99.4	1.7e-172	WP_027879560.1	2-hydroxyacid dehydrogenase [Mesoflavibacter zeaxanthinifaciens]
Z85_GM000139	99.3	3.0e-245	WP_036227176.1	magnesium transporter [Mesoflavibacter zeaxanthinifaciens]
Z85_GM000140	98.5	1.7e-144	WP_027879558.1	16S rRNA (adenine(1518)-N(6)/adenine(1519)-N(6))-dimethyltransferase [Mesoflavibacter zeaxanthinifaciens]
Z85_GM000141	100	5.6e-54	WP_027879557.1	hypothetical protein [Mesoflavibacter zeaxanthinifaciens]
Z85_GM000142	99	0.0e+00	WP_036227121.1	hypothetical protein [Mesoflavibacter zeaxanthinifaciens]
Z85_GM000143	100	1.3e-242	WP_027879555.1	serine--tRNA ligase [Mesoflavibacter zeaxanthinifaciens]
Z85_GM000144	97.7	3.1e-252	WP_027879554.1	HTTM domain-containing protein [Mesoflavibacter zeaxanthinifaciens]
Z85_GM000145	97.7	8.2e-167	WP_027879553.1	riboflavin biosynthesis protein RibF [Mesoflavibacter zeaxanthinifaciens]
Z85_GM000146	99.3	0.0e+00	WP_051169831.1	T9SS C-terminal target domain-containing protein [Mesoflavibacter zeaxanthinifaciens]
Z85_GM000147	99.9	0.0e+00	WP_051169830.1	T9SS C-terminal target domain-containing protein [Mesoflavibacter zeaxanthinifaciens]
Z85_GM000148	99.5	2.7e-116	WP_027879552.1	aminoacyl-tRNA hydrolase [Mesoflavibacter zeaxanthinifaciens]
Z85_GM000149	100	5.0e-115	WP_027879551.1	50S ribosomal protein L25/general stress protein Ctc [Mesoflavibacter zeaxanthinifaciens]
Z85_GM000150	99.7	3.7e-170	WP_027879550.1	ribose-phosphate pyrophosphokinase [Mesoflavibacter zeaxanthinifaciens]
Z85_GM000151	97.9	2.0e-174	WP_027879549.1	LacI family transcriptional regulator [Mesoflavibacter zeaxanthinifaciens]
Z85_GM000152	100	3.7e-189	WP_051169829.1	regucalcin [Mesoflavibacter zeaxanthinifaciens]
Z85_GM000153	100	1.7e-104	WP_027879547.1	HupE / UreJ protein [Mesoflavibacter zeaxanthinifaciens]
Z85_GM000154	100	8.3e-77	WP_027879546.1	hypothetical protein [Mesoflavibacter zeaxanthinifaciens]
Z85_GM000155	99.4	6.8e-302	WP_027879545.1	peptidase S41 [Mesoflavibacter zeaxanthinifaciens]
Z85_GM000156	99	1.5e-108	WP_027879544.1	pyridine nucleotide-disulfide oxidoreductase [Mesoflavibacter zeaxanthinifaciens]
Z85_GM000157	95.5	1.1e-23	WP_027879543.1	hypothetical protein [Mesoflavibacter zeaxanthinifaciens]
Z85_GM000158	100	1.1e-95	WP_027879542.1	membrane protein [Mesoflavibacter zeaxanthinifaciens]
Z85_GM000159	99.5	3.8e-106	WP_027879541.1	hypothetical protein [Mesoflavibacter zeaxanthinifaciens]
Z85_GM000160	99.7	4.7e-154	WP_027879540.1	cell envelope biogenesis protein OmpA [Mesoflavibacter zeaxanthinifaciens]
Z85_GM000161	99.7	0.0e+00	WP_027879539.1	phosphate: sodium symporter [Mesoflavibacter zeaxanthinifaciens]
Z85_GM000162	100	2.8e-62	WP_027879538.1	hypothetical protein [Mesoflavibacter zeaxanthinifaciens]
Z85_GM000163	99.7	1.6e-223	WP_027879537.1	hypothetical protein [Mesoflavibacter zeaxanthinifaciens]
Z85_GM000164	100	0.0e+00	WP_027879536.1	TonB-dependent receptor [Mesoflavibacter zeaxanthinifaciens]
Z85_GM000165	99.8	4.2e-252	WP_027879535.1	dGTPase [Mesoflavibacter zeaxanthinifaciens]
Z85_GM000166	99.9	0.0e+00	WP_027879534.1	T9SS C-terminal target domain-containing protein [Mesoflavibacter zeaxanthinifaciens]
Z85_GM000167	100	2.7e-136	WP_051169828.1	hypothetical protein [Mesoflavibacter zeaxanthinifaciens]
Z85_GM000168	99.8	0.0e+00	WP_036227117.1	1-deoxy-D-xylulose-5-phosphate synthase [Mesoflavibacter zeaxanthinifaciens]
Z85_GM000169	100	1.6e-78	WP_027879532.1	tRNA-specific adenosine deaminase [Mesoflavibacter zeaxanthinifaciens]
Z85_GM000170	98.7	2.3e-36	WP_027879531.1	hypothetical protein [Mesoflavibacter zeaxanthinifaciens]
Z85_GM000171	99.3	0.0e+00	WP_027879530.1	chloride channel protein [Mesoflavibacter zeaxanthinifaciens]
Z85_GM000172	99.5	0.0e+00	WP_027879529.1	aspartate--tRNA ligase [Mesoflavibacter zeaxanthinifaciens]
Z85_GM000174	99.6	0.0e+00	WP_027879528.1	copper transporter [Mesoflavibacter zeaxanthinifaciens]
Z85_GM000175	99.2	4.8e-212	WP_027879527.1	RND transporter [Mesoflavibacter zeaxanthinifaciens]
Z85_GM000176	99.3	8.9e-239	WP_027879526.1	transporter [Mesoflavibacter zeaxanthinifaciens]
Z85_GM000177	99	5.2e-109	WP_027879525.1	TetR family transcriptional regulator [Mesoflavibacter zeaxanthinifaciens]
Z85_GM000178	98.8	1.3e-178	WP_027879524.1	polyprenyl synthetase [Mesoflavibacter zeaxanthinifaciens]
Z85_GM000179	97.4	4.5e-57	WP_027879523.1	hypothetical protein [Mesoflavibacter zeaxanthinifaciens]
Z85_GM000180	73.9	2.3e-62	WP_028284216.1	cytochrome c [Olleya marilimosa]
Z85_GM000181	96.7	1.3e-98	WP_027879506.1	hypothetical protein [Mesoflavibacter zeaxanthinifaciens]
Z85_GM000182	99.7	0.0e+00	WP_027879505.1	2-oxoglutarate dehydrogenase subunit E1 [Mesoflavibacter zeaxanthinifaciens]
Z85_GM000183	98.4	6.4e-62	WP_027879504.1	DUF3887 domain-containing protein [Mesoflavibacter zeaxanthinifaciens]
Z85_GM000184	99.5	6.0e-229	WP_027879503.1	dihydrolipoamide succinyltransferase [Mesoflavibacter zeaxanthinifaciens]
Z85_GM000185	100	1.6e-113	WP_027879502.1	DNA-binding response regulator [Mesoflavibacter zeaxanthinifaciens]
Z85_GM000186	99.3	4.3e-76	WP_027879501.1	acid protease [Mesoflavibacter zeaxanthinifaciens]
Z85_GM000187	96.1	0.0e+00	WP_027879500.1	CHAT domain-containing protein [Mesoflavibacter zeaxanthinifaciens]
Z85_GM000188	98.8	0.0e+00	WP_027879499.1	hypothetical protein [Mesoflavibacter zeaxanthinifaciens]
Z85_GM000189	97.9	1.0e-186	WP_027879498.1	hypothetical protein [Mesoflavibacter zeaxanthinifaciens]
Z85_GM000190	97.3	1.8e-71	WP_027879497.1	hypothetical protein [Mesoflavibacter zeaxanthinifaciens]
Z85_GM000191	99.4	1.1e-85	WP_027879496.1	RNA polymerase subunit sigma-24 [Mesoflavibacter zeaxanthinifaciens]
Z85_GM000192	97.6	2.8e-133	WP_027879495.1	hypothetical protein [Mesoflavibacter zeaxanthinifaciens]
Z85_GM000193	98	2.9e-141	WP_027879494.1	hydrolase TatD [Mesoflavibacter zeaxanthinifaciens]
Z85_GM000194	99.1	4.4e-193	WP_027879493.1	L-asparaginase 1 [Mesoflavibacter zeaxanthinifaciens]
Z85_GM000195	100	4.4e-137	WP_027879492.1	flagellar motor protein MotA [Mesoflavibacter zeaxanthinifaciens]
Z85_GM000196	100	7.5e-70	WP_027879491.1	hypothetical protein [Mesoflavibacter zeaxanthinifaciens]
Z85_GM000197	95	2.3e-101	WP_027879490.1	biopolymer transporter ExbD [Mesoflavibacter zeaxanthinifaciens]
Z85_GM000198	99.4	5.7e-79	WP_027879489.1	biopolymer transporter ExbD [Mesoflavibacter zeaxanthinifaciens]
Z85_GM000199	99.1	3.7e-121	WP_027879488.1	hypothetical protein [Mesoflavibacter zeaxanthinifaciens]
Z85_GM000200	99.5	4.1e-106	WP_027879487.1	hypothetical protein [Mesoflavibacter zeaxanthinifaciens]
Z85_GM000201	99.2	9.4e-274	WP_027879486.1	RNA polymerase sigma-54 factor [Mesoflavibacter zeaxanthinifaciens]
Z85_GM000202	99.2	4.9e-275	WP_027879485.1	asparagine--tRNA ligase [Mesoflavibacter zeaxanthinifaciens]
Z85_GM000203	99.8	0.0e+00	WP_027879484.1	transporter [Mesoflavibacter zeaxanthinifaciens]
Z85_GM000204	98.8	1.2e-248	WP_027879483.1	hypothetical protein [Mesoflavibacter zeaxanthinifaciens]
Z85_GM000205	99.5	1.6e-96	WP_036227108.1	ribosome-recycling factor [Mesoflavibacter zeaxanthinifaciens]
Z85_GM000206	100	1.2e-125	WP_027879481.1	UMP kinase [Mesoflavibacter zeaxanthinifaciens]
Z85_GM000207	100	1.3e-175	WP_036227106.1	elongation factor Ts [Mesoflavibacter zeaxanthinifaciens]
Z85_GM000208	99.6	4.4e-137	WP_027879479.1	30S ribosomal protein S2 [Mesoflavibacter zeaxanthinifaciens]
Z85_GM000209	100	3.8e-65	WP_027879478.1	30S ribosomal protein S9 [Mesoflavibacter zeaxanthinifaciens]
Z85_GM000210	99.3	1.7e-80	WP_027879477.1	50S ribosomal protein L13 [Mesoflavibacter zeaxanthinifaciens]
Z85_GM000212	99.3	4.7e-83	WP_027879476.1	peptide-methionine (R)-S-oxide reductase [Mesoflavibacter zeaxanthinifaciens]
Z85_GM000213	97.8	4.0e-97	WP_027879475.1	peptide-methionine (S)-S-oxide reductase [Mesoflavibacter zeaxanthinifaciens]
Z85_GM000214	99.1	0.0e+00	WP_027879474.1	YgiQ family radical SAM protein [Mesoflavibacter zeaxanthinifaciens]
Z85_GM000215	99.3	2.8e-156	WP_027879472.1	bile acid: sodium symporter [Mesoflavibacter zeaxanthinifaciens]
Z85_GM000216	98.2	0.0e+00	WP_027879471.1	DNA polymerase I [Mesoflavibacter zeaxanthinifaciens]
Z85_GM000217	100	1.7e-239	WP_027879470.1	phosphoesterase [Mesoflavibacter zeaxanthinifaciens]
Z85_GM000218	100	3.6e-47	WP_027879469.1	thiol reductase thioredoxin [Mesoflavibacter zeaxanthinifaciens]
Z85_GM000219	100	7.9e-124	WP_027879468.1	polysaccharide deacetylase [Mesoflavibacter zeaxanthinifaciens]
Z85_GM000220	99.9	0.0e+00	WP_027879467.1	membrane protein [Mesoflavibacter zeaxanthinifaciens]
Z85_GM000221	100	5.1e-152	WP_027879466.1	universal stress protein UspA [Mesoflavibacter zeaxanthinifaciens]
Z85_GM000222	100	1.5e-79	WP_027879465.1	ribosome assembly cofactor RimP [Mesoflavibacter zeaxanthinifaciens]
Z85_GM000223	100	1.0e-228	WP_027879464.1	transcription termination/antitermination protein NusA [Mesoflavibacter zeaxanthinifaciens]
Z85_GM000224	100	0.0e+00	WP_027879463.1	translation initiation factor IF-2 [Mesoflavibacter zeaxanthinifaciens]
Z85_GM000225	99.2	2.5e-67	WP_027879462.1	SPOR domain-containing protein [Mesoflavibacter zeaxanthinifaciens]
Z85_GM000226	100	9.0e-255	WP_027879461.1	cytochrome c [Mesoflavibacter zeaxanthinifaciens]
Z85_GM000227	99.7	0.0e+00	WP_027879460.1	quinol: cytochrome C oxidoreductase [Mesoflavibacter zeaxanthinifaciens]
Z85_GM000228	92.8	0.0e+00	AEH01213.1	Polysulphide reductase NrfD [Lacinutrix sp. 5H-3-7-4]
Z85_GM000229	100	8.8e-97	WP_027879459.1	membrane protein [Mesoflavibacter zeaxanthinifaciens]
Z85_GM000230	97.8	1.2e-99	WP_027879458.1	cytochrome c [Mesoflavibacter zeaxanthinifaciens]
Z85_GM000231	99.6	9.6e-276	WP_027879457.1	hypothetical protein [Mesoflavibacter zeaxanthinifaciens]
Z85_GM000232	100	2.4e-202	WP_027879456.1	cytochrome c oxidase subunit II [Mesoflavibacter zeaxanthinifaciens]
Z85_GM000233	100	0.0e+00	WP_027879455.1	cytochrome-c oxidase [Mesoflavibacter zeaxanthinifaciens]
Z85_GM000234	100	7.2e-188	WP_027879454.1	Holliday junction DNA helicase RuvB [Mesoflavibacter zeaxanthinifaciens]
Z85_GM000235	97.7	2.7e-251	WP_027879453.1	cytochrome P450 [Mesoflavibacter zeaxanthinifaciens]
Z85_GM000236	99.7	2.2e-180	WP_027879452.1	epoxyqueuosine reductase [Mesoflavibacter zeaxanthinifaciens]
Z85_GM000237	100	7.8e-190	WP_027879451.1	LacI family transcriptional regulator [Mesoflavibacter zeaxanthinifaciens]
Z85_GM000238	99.7	0.0e+00	WP_051169827.1	TonB-dependent receptor [Mesoflavibacter zeaxanthinifaciens]
Z85_GM000239	97.6	1.1e-39	WP_036227102.1	NrdH-redoxin [Mesoflavibacter zeaxanthinifaciens]
Z85_GM000240	100	6.5e-250	WP_027879449.1	MFS transporter [Mesoflavibacter zeaxanthinifaciens]
Z85_GM000241	99.5	1.1e-227	WP_027879448.1	fructofuranosidase/invertase [Mesoflavibacter zeaxanthinifaciens]
Z85_GM000242	99.7	1.3e-167	WP_027879447.1	carbohydrate kinase [Mesoflavibacter zeaxanthinifaciens]
Z85_GM000243	99.7	0.0e+00	WP_027879446.1	malic enzyme [Mesoflavibacter zeaxanthinifaciens]
Z85_GM000244	100	7.9e-99	WP_027879445.1	Holliday junction ATP-dependent DNA helicase RuvA [Mesoflavibacter zeaxanthinifaciens]
Z85_GM000245	99	0.0e+00	WP_027879444.1	cell surface protein SprA [Mesoflavibacter zeaxanthinifaciens]
Z85_GM000246	99.2	3.5e-63	WP_027879443.1	glycine cleavage system protein H [Mesoflavibacter zeaxanthinifaciens]
Z85_GM000247	86	2.1e-49	WP_051169826.1	VanZ family protein [Mesoflavibacter zeaxanthinifaciens]
Z85_GM000248	99.2	3.5e-128	WP_027879441.1	energy transducer TonB [Mesoflavibacter zeaxanthinifaciens]
Z85_GM000249	98.2	4.6e-121	WP_051169825.1	hypothetical protein [Mesoflavibacter zeaxanthinifaciens]
Z85_GM000250	98.7	0.0e+00	WP_027879439.1	hypothetical protein [Mesoflavibacter zeaxanthinifaciens]
Z85_GM000251	100	1.8e-150	WP_051169838.1	protoheme IX farnesyltransferase [Mesoflavibacter zeaxanthinifaciens]
Z85_GM000252	100	4.4e-105	WP_027879437.1	cytochrome oxidase subunit III [Mesoflavibacter zeaxanthinifaciens]
Z85_GM000253	99.1	9.6e-193	WP_027879436.1	cytochrome oxidase subunit III [Mesoflavibacter zeaxanthinifaciens]
Z85_GM000254	100	2.6e-66	WP_027879435.1	membrane protein [Mesoflavibacter zeaxanthinifaciens]
Z85_GM000255	98.6	6.1e-116	WP_027879434.1	hypothetical protein [Mesoflavibacter zeaxanthinifaciens]
Z85_GM000256	98.4	3.8e-138	WP_027879433.1	photosynthetic protein synthase II [Mesoflavibacter zeaxanthinifaciens]
Z85_GM000257	97.8	3.6e-93	WP_027879432.1	hypothetical protein [Mesoflavibacter zeaxanthinifaciens]
Z85_GM000258	100	1.4e-21	WP_027879431.1	hypothetical protein [Mesoflavibacter zeaxanthinifaciens]
Z85_GM000259	100	9.2e-126	WP_027879430.1	macrolide ABC transporter ATP-binding protein [Mesoflavibacter zeaxanthinifaciens]
Z85_GM000260	100	2.1e-226	WP_027879429.1	ABC transporter ATP-binding protein [Mesoflavibacter zeaxanthinifaciens]
Z85_GM000261	100	4.4e-232	WP_027879428.1	multidrug ABC transporter ATP-binding protein [Mesoflavibacter zeaxanthinifaciens]
Z85_GM000262	99.7	5.6e-202	WP_027879427.1	RND transporter MFP subunit [Mesoflavibacter zeaxanthinifaciens]
Z85_GM000263	100	1.7e-245	WP_027879426.1	hypothetical protein [Mesoflavibacter zeaxanthinifaciens]
Z85_GM000264	98.7	2.8e-116	WP_027879425.1	tRNA (adenosine(37)-N6)-threonylcarbamoyltransferase complex dimerization subunit type 1 TsaB [Mesoflavibacter zeaxanthinifaciens]
Z85_GM000265	99.6	1.3e-147	WP_027879424.1	mechanosensitive ion channel protein [Mesoflavibacter zeaxanthinifaciens]
Z85_GM000266	61.9	0.0e+00	WP_054851646.1	hypothetical protein [Olleya sp. ITB9]
Z85_GM000267	100	1.1e-26	WP_027880463.1	hypothetical protein [Mesoflavibacter zeaxanthinifaciens]
Z85_GM000268	99.7	5.6e-168	WP_027880464.1	iron-sulfur cluster biogenesis protein NfuA [Mesoflavibacter zeaxanthinifaciens]
Z85_GM000269	100	2.9e-197	WP_027880465.1	membrane protein [Mesoflavibacter zeaxanthinifaciens]
Z85_GM000270	95.8	1.2e-179	WP_027880466.1	hypothetical protein [Mesoflavibacter zeaxanthinifaciens]
Z85_GM000271	98.3	0.0e+00	WP_027880467.1	histidine kinase [Mesoflavibacter zeaxanthinifaciens]
Z85_GM000272	100	1.1e-132	WP_027880468.1	DNA-binding response regulator [Mesoflavibacter zeaxanthinifaciens]
Z85_GM000273	99.4	3.4e-93	WP_027880469.1	gamma carbonic anhydrase family protein [Mesoflavibacter zeaxanthinifaciens]
Z85_GM000274	100	5.2e-35	WP_027880470.1	hypothetical protein [Mesoflavibacter zeaxanthinifaciens]
Z85_GM000275	100	3.8e-152	WP_027880471.1	hypothetical protein [Mesoflavibacter zeaxanthinifaciens]
Z85_GM000276	100	1.4e-296	WP_027880472.1	hypothetical protein [Mesoflavibacter zeaxanthinifaciens]
Z85_GM000277	100	1.1e-227	WP_027880473.1	ATP-dependent Clp protease ATP-binding subunit ClpX [Mesoflavibacter zeaxanthinifaciens]
Z85_GM000278	100	1.4e-123	WP_027880474.1	ATP-dependent Clp protease proteolytic subunit [Mesoflavibacter zeaxanthinifaciens]
Z85_GM000279	99.8	1.6e-248	WP_027880475.1	trigger factor [Mesoflavibacter zeaxanthinifaciens]
Z85_GM000280	100	1.8e-53	WP_027880476.1	membrane protein [Mesoflavibacter zeaxanthinifaciens]
Z85_GM000281	99.6	1.1e-143	WP_027880477.1	alpha/beta hydrolase [Mesoflavibacter zeaxanthinifaciens]
Z85_GM000282	100	4.3e-131	WP_027880478.1	pyridoxine 5'-phosphate synthase [Mesoflavibacter zeaxanthinifaciens]
Z85_GM000283	100	4.9e-121	WP_027880479.1	hypothetical protein [Mesoflavibacter zeaxanthinifaciens]
Z85_GM000284	100	2.8e-156	WP_027880480.1	NAD kinase [Mesoflavibacter zeaxanthinifaciens]
Z85_GM000285	100	2.3e-129	WP_027880481.1	inorganic polyphosphate kinase [Mesoflavibacter zeaxanthinifaciens]
Z85_GM000286	100	2.4e-123	WP_051169874.1	di-trans, poly-cis-decaprenylcistransferase [Mesoflavibacter zeaxanthinifaciens]
Z85_GM000287	99.9	0.0e+00	WP_027880483.1	outer membrane protein assembly factor [Mesoflavibacter zeaxanthinifaciens]
Z85_GM000288	99.3	5.4e-149	WP_036227547.1	membrane protein [Mesoflavibacter zeaxanthinifaciens]
Z85_GM000289	100	6.7e-86	WP_027880484.1	membrane protein [Mesoflavibacter zeaxanthinifaciens]
Z85_GM000290	99.2	8.6e-141	WP_027880485.1	glutamate racemase [Mesoflavibacter zeaxanthinifaciens]
Z85_GM000291	100	7.8e-27	WP_027880486.1	30S ribosomal protein S21 [Mesoflavibacter zeaxanthinifaciens]
Z85_GM000292	100	8.9e-155	WP_027880487.1	RNA polymerase sigma factor RpoD [Mesoflavibacter zeaxanthinifaciens]
Z85_GM000293	92.2	0.0e+00	WP_027880488.1	membrane protein [Mesoflavibacter zeaxanthinifaciens]
Z85_GM000294	100	5.8e-128	WP_027880489.1	membrane protein [Mesoflavibacter zeaxanthinifaciens]
Z85_GM000295	98.4	8.6e-214	WP_027880490.1	2-amino-4-hydroxy-6-hydroxymethyldihydropteridine diphosphokinase [Mesoflavibacter zeaxanthinifaciens]
Z85_GM000296	98.1	9.8e-87	WP_027880491.1	GyrI-like domain-containing protein [Mesoflavibacter zeaxanthinifaciens]
Z85_GM000297	96.7	3.2e-94	WP_027880492.1	RNA methyltransferase [Mesoflavibacter zeaxanthinifaciens]
Z85_GM000298	97.9	8.6e-72	WP_051169878.1	hypothetical protein [Mesoflavibacter zeaxanthinifaciens]
Z85_GM000299	98.6	0.0e+00	WP_036227558.1	DNA mismatch repair protein MutS [Mesoflavibacter zeaxanthinifaciens]
Z85_GM000300	100	7.9e-41	WP_027880495.1	hypothetical protein [Mesoflavibacter zeaxanthinifaciens]
Z85_GM000301	95.5	1.1e-219	WP_027880496.1	3-deoxy-D-manno-octulosonic acid transferase [Mesoflavibacter zeaxanthinifaciens]
Z85_GM000302	99.5	1.0e-219	WP_027880497.1	pleiotropic regulatory protein [Mesoflavibacter zeaxanthinifaciens]
Z85_GM000303	98.2	7.2e-188	WP_027880498.1	UDP-glucose 4-epimerase [Mesoflavibacter zeaxanthinifaciens]
Z85_GM000304	100	6.0e-29	WP_027880499.1	hypothetical protein [Mesoflavibacter zeaxanthinifaciens]
Z85_GM000305	100	7.9e-84	WP_036227548.1	signal peptidase II [Mesoflavibacter zeaxanthinifaciens]
Z85_GM000306	100	1.2e-162	WP_027880501.1	malonyl CoA-acyl carrier protein transacylase [Mesoflavibacter zeaxanthinifaciens]
Z85_GM000307	99.6	2.4e-299	WP_027880502.1	FAD-binding protein [Mesoflavibacter zeaxanthinifaciens]
Z85_GM000308	99	1.3e-169	WP_027880503.1	dihydrofolate reductase [Mesoflavibacter zeaxanthinifaciens]
Z85_GM000309	99.6	1.2e-161	WP_027880504.1	thymidylate synthase [Mesoflavibacter zeaxanthinifaciens]
Z85_GM000310	99.8	0.0e+00	WP_027880505.1	Na+ dependent nucleoside transporter [Mesoflavibacter zeaxanthinifaciens]
Z85_GM000311	99.5	3.2e-106	WP_027880506.1	hypothetical protein [Mesoflavibacter zeaxanthinifaciens]
Z85_GM000312	98.1	6.4e-170	WP_027880507.1	electron transfer flavoprotein subunit alpha [Mesoflavibacter zeaxanthinifaciens]
Z85_GM000313	100	1.0e-135	WP_027880508.1	electron transfer flavoprotein subunit alpha [Mesoflavibacter zeaxanthinifaciens]
Z85_GM000314	100	1.6e-181	WP_027880509.1	pyruvate dehydrogenase [Mesoflavibacter zeaxanthinifaciens]
Z85_GM000315	99.2	0.0e+00	WP_027880510.1	membrane protein [Mesoflavibacter zeaxanthinifaciens]
Z85_GM000316	100	5.5e-99	WP_027880511.1	inorganic pyrophosphatase [Mesoflavibacter zeaxanthinifaciens]
Z85_GM000317	98.7	0.0e+00	WP_027880512.1	sodium-translocating pyrophosphatase [Mesoflavibacter zeaxanthinifaciens]
Z85_GM000318	99.7	1.6e-192	WP_027880513.1	hypothetical protein [Mesoflavibacter zeaxanthinifaciens]
Z85_GM000319	100	7.1e-114	WP_027880514.1	deoxynucleoside kinase [Mesoflavibacter zeaxanthinifaciens]
Z85_GM000320	99.6	4.4e-145	WP_027880515.1	hypothetical protein [Mesoflavibacter zeaxanthinifaciens]
Z85_GM000321	99.7	7.1e-163	WP_036227560.1	ribonuclease Z [Mesoflavibacter zeaxanthinifaciens]
Z85_GM000322	99.6	0.0e+00	WP_027880517.1	TonB-dependent receptor [Mesoflavibacter zeaxanthinifaciens]
Z85_GM000323	99.8	3.6e-237	WP_027880518.1	rod shape-determining protein RodA [Mesoflavibacter zeaxanthinifaciens]
Z85_GM000324	99.8	0.0e+00	WP_027880519.1	penicillin-binding protein 2 [Mesoflavibacter zeaxanthinifaciens]
Z85_GM000325	100	1.3e-86	WP_027880520.1	hypothetical protein [Mesoflavibacter zeaxanthinifaciens]
Z85_GM000326	100	1.4e-146	WP_027880521.1	rod shape-determining protein MreC [Mesoflavibacter zeaxanthinifaciens]
Z85_GM000327	100	1.6e-187	WP_027880522.1	rod shape-determining protein [Mesoflavibacter zeaxanthinifaciens]
Z85_GM000328	99.6	1.2e-290	WP_027880523.1	bifunctional phosphoribosylaminoimidazolecarboxamide formyltransferase/inosine monophosphate cyclohydrolase [Mesoflavibacter zeaxanthinifaciens]
Z85_GM000329	99.3	1.3e-80	WP_027880525.1	histidine kinase [Mesoflavibacter zeaxanthinifaciens]
Z85_GM000330	98.9	2.4e-97	WP_027880526.1	exosortase family protein XrtF [Mesoflavibacter zeaxanthinifaciens]
Z85_GM000331	100	2.9e-74	WP_027880527.1	exosortase F system-associated protein [Mesoflavibacter zeaxanthinifaciens]
Z85_GM000332	100	5.0e-300	WP_027880528.1	molecular chaperone GroEL [Mesoflavibacter zeaxanthinifaciens]
Z85_GM000333	100	1.3e-43	WP_027880529.1	molecular chaperone GroES [Mesoflavibacter zeaxanthinifaciens]
Z85_GM000334	100	2.7e-57	WP_027880530.1	preprotein translocase subunit SecG [Mesoflavibacter zeaxanthinifaciens]
Z85_GM000335	96.5	4.2e-163	WP_027880531.1	hypothetical protein [Mesoflavibacter zeaxanthinifaciens]
Z85_GM000336	98.8	1.7e-86	WP_027880532.1	lipoprotein [Mesoflavibacter zeaxanthinifaciens]
Z85_GM000337	100	2.0e-232	WP_027880533.1	sigma-54-dependent Fis family transcriptional regulator [Mesoflavibacter zeaxanthinifaciens]
Z85_GM000338	99.1	2.1e-181	WP_027880534.1	hypothetical protein [Mesoflavibacter zeaxanthinifaciens]
Z85_GM000339	99.4	6.9e-277	WP_027880535.1	tRNA (N6-isopentenyl adenosine(37)-C2)-methylthiotransferase MiaB [Mesoflavibacter zeaxanthinifaciens]
Z85_GM000340	99.9	0.0e+00	WP_027880536.1	DNA topoisomerase I [Mesoflavibacter zeaxanthinifaciens]
Z85_GM000341	100	4.2e-224	WP_027880537.1	arginase [Mesoflavibacter zeaxanthinifaciens]
Z85_GM000342	100	1.1e-273	WP_051169875.1	gliding motility lipoprotein GldK [Mesoflavibacter zeaxanthinifaciens]
Z85_GM000343	100	4.1e-109	WP_027880539.1	gliding motility protein GldL [Mesoflavibacter zeaxanthinifaciens]
Z85_GM000344	100	6.1e-295	WP_027880540.1	gliding motility protein GldM [Mesoflavibacter zeaxanthinifaciens]
Z85_GM000345	100	2.1e-170	WP_027880541.1	gliding motility protein GldO [Mesoflavibacter zeaxanthinifaciens]
Z85_GM000346	98.6	6.7e-197	WP_036227550.1	FAD-dependent oxidoreductase [Mesoflavibacter zeaxanthinifaciens]
Z85_GM000347	100	4.3e-67	WP_027880543.1	hypothetical protein [Mesoflavibacter zeaxanthinifaciens]
Z85_GM000348	99.7	0.0e+00	WP_027880544.1	glycosyl transferase family 2 [Mesoflavibacter zeaxanthinifaciens]
Z85_GM000349	98.9	3.1e-208	WP_027880545.1	RND transporter [Mesoflavibacter zeaxanthinifaciens]
Z85_GM000350	99.9	0.0e+00	WP_027880546.1	RND transporter [Mesoflavibacter zeaxanthinifaciens]
Z85_GM000351	100	2.6e-246	WP_027880547.1	transporter [Mesoflavibacter zeaxanthinifaciens]
Z85_GM000352	51.1	2.1e-73	WP_042498045.1	Two component regulator three Y domain protein [Algibacter lectus]
Z85_GM000353	98.3	9.6e-27	WP_027880549.1	CPXCG motif-containing cysteine-rich protein [Mesoflavibacter zeaxanthinifaciens]
Z85_GM000354	95.8	6.3e-273	WP_027880323.1	hypothetical protein [Mesoflavibacter zeaxanthinifaciens]
Z85_GM000355	93.8	3.0e-127	WP_027880322.1	hypothetical protein [Mesoflavibacter zeaxanthinifaciens]
Z85_GM000356	77.2	7.3e-102	WP_040756698.1	hypothetical protein [Winogradskyella psychrotolerans]
Z85_GM000357	69.8	0.0e+00	GAL74325.1	type I restriction-modification system restriction subunit R [Nonlabens ulvanivorans]
Z85_GM000358	71	2.9e-215	WP_026981760.1	N-6 DNA methylase [Flavobacterium suncheonense]
Z85_GM000359	51.4	5.1e-106	SEF51577.1	type I restriction enzyme, S subunit [Chryseobacterium humi]
Z85_GM000360	43.7	3.2e-143	WP_002978355.1	MULTISPECIES: hypothetical protein [Chryseobacterium|Chryseobacterium gleum]
Z85_GM000361	53.8	1.3e-221	WP_047414683.1	hypothetical protein [Cellulophaga sp. Hel_I_12]
Z85_GM000362	63.3	3.1e-111	WP_047414682.1	hypothetical protein [Cellulophaga sp. Hel_I_12]
Z85_GM000363	62.8	2.5e-83	SEL08119.1	ribonuclease HI [Aquimarina amphilecti]
Z85_GM000364	86.2	0.0e+00	WP_052461068.1	hypothetical protein [Psychroserpens mesophilus]
Z85_GM000365	49.5	2.5e-212	WP_066224986.1	hypothetical protein [Formosa haliotis]
Z85_GM000366	69.7	7.5e-163	WP_006795736.1	conserved hypothetical protein [Flavobacteria bacterium BBFL7]
Z85_GM000367	98.3	5.1e-305	WP_027880315.1	DUF4836 domain-containing protein [Mesoflavibacter zeaxanthinifaciens]
Z85_GM000368	95.9	8.2e-100	WP_051169871.1	methionine ABC transporter ATP-binding protein [Mesoflavibacter zeaxanthinifaciens]
Z85_GM000369	98	3.3e-216	WP_027880313.1	ABC transporter permease [Mesoflavibacter zeaxanthinifaciens]
Z85_GM000370	97.3	1.2e-78	WP_027880312.1	carboxymuconolactone decarboxylase family protein [Mesoflavibacter zeaxanthinifaciens]
Z85_GM000371	96.8	7.9e-102	WP_036227467.1	hypothetical protein [Mesoflavibacter zeaxanthinifaciens]
Z85_GM000372	98.5	4.9e-71	WP_027880310.1	hypothetical protein [Mesoflavibacter zeaxanthinifaciens]
Z85_GM000373	84.3	3.5e-71	WP_013993989.1	Conserved hypothetical membrane protein [Zobellia galactanivorans]
Z85_GM000374	78.4	3.0e-260	WP_013993990.1	Conserved hypothetical membrane protein [Zobellia galactanivorans]
Z85_GM000375	91.2	7.5e-160	WP_013993991.1	Hypothetical membrane protein [Zobellia galactanivorans]
Z85_GM000376	97.5	2.0e-224	WP_013993992.1	Conserved hypothetical membrane protein [Zobellia galactanivorans]
Z85_GM000377	66.1	5.7e-59	WP_013993993.1	hypothetical protein [Zobellia galactanivorans|Zobellia galactanivorans,]
Z85_GM000379	64.9	4.5e-29	WP_010520575.1	hypothetical protein [Aquimarina agarivorans]
Z85_GM000381	65.8	2.6e-109	WP_046746156.1	T9SS C-terminal target domain-containing protein [Kordia zhangzhouensis]
Z85_GM000382	99.3	4.1e-82	WP_027880304.1	rRNA methyltransferase [Mesoflavibacter zeaxanthinifaciens]
Z85_GM000383	99.7	2.9e-161	WP_027880303.1	GTPase Era [Mesoflavibacter zeaxanthinifaciens]
Z85_GM000384	100	3.0e-91	WP_027880302.1	hypothetical protein [Mesoflavibacter zeaxanthinifaciens]
Z85_GM000385	99.8	5.1e-247	WP_027880301.1	ribosome biogenesis GTPase Der [Mesoflavibacter zeaxanthinifaciens]
Z85_GM000386	99.6	0.0e+00	WP_027880300.1	TonB-dependent receptor [Mesoflavibacter zeaxanthinifaciens]
Z85_GM000387	94.3	1.8e-80	WP_027880299.1	hypothetical protein [Mesoflavibacter zeaxanthinifaciens]
Z85_GM000388	87.4	7.3e-138	WP_027880298.1	methanol dehydrogenase [Mesoflavibacter zeaxanthinifaciens]
Z85_GM000389	97.9	4.7e-75	WP_027880297.1	hypothetical protein [Mesoflavibacter zeaxanthinifaciens]
Z85_GM000390	99	5.9e-102	WP_027880296.1	LemA family protein [Mesoflavibacter zeaxanthinifaciens]
Z85_GM000391	99.1	1.3e-53	WP_027880295.1	transcriptional regulator [Mesoflavibacter zeaxanthinifaciens]
Z85_GM000392	100	1.6e-181	WP_027880294.1	peptidase M23 [Mesoflavibacter zeaxanthinifaciens]
Z85_GM000393	99.7	0.0e+00	WP_027880293.1	alanine--tRNA ligase [Mesoflavibacter zeaxanthinifaciens]
Z85_GM000394	98.4	6.8e-180	WP_027880292.1	hypothetical protein [Mesoflavibacter zeaxanthinifaciens]
Z85_GM000395	99.4	1.4e-82	WP_027880291.1	hypothetical protein [Mesoflavibacter zeaxanthinifaciens]
Z85_GM000396	99.4	0.0e+00	WP_027880290.1	hypothetical protein [Mesoflavibacter zeaxanthinifaciens]
Z85_GM000397	97.7	0.0e+00	WP_051169868.1	sensor histidine kinase [Mesoflavibacter zeaxanthinifaciens]
Z85_GM000399	99.5	6.9e-112	WP_027880287.1	DNA-binding response regulator [Mesoflavibacter zeaxanthinifaciens]
Z85_GM000400	99.5	4.2e-97	WP_027880286.1	hypothetical protein [Mesoflavibacter zeaxanthinifaciens]
Z85_GM000401	96.1	5.2e-49	WP_027880285.1	sulfurtransferase [Mesoflavibacter zeaxanthinifaciens]
Z85_GM000402	98.4	4.9e-133	WP_027880284.1	enoyl-CoA hydratase [Mesoflavibacter zeaxanthinifaciens]
Z85_GM000403	100	0.0e+00	WP_027880283.1	phenylalanine 4-monooxygenase [Mesoflavibacter zeaxanthinifaciens]
Z85_GM000404	98.4	7.3e-182	WP_036227465.1	mannose-6-phosphate isomerase [Mesoflavibacter zeaxanthinifaciens]
Z85_GM000405	100	6.1e-44	WP_036227460.1	Sec-independent protein secretion pathway component [Mesoflavibacter zeaxanthinifaciens]
Z85_GM000406	99.8	2.7e-300	WP_027880280.1	serine protease [Mesoflavibacter zeaxanthinifaciens]
Z85_GM000407	98.1	2.0e-49	WP_051169870.1	hypothetical protein [Mesoflavibacter zeaxanthinifaciens]
Z85_GM000408	98.6	8.7e-115	WP_027880278.1	methyltransferase [Mesoflavibacter zeaxanthinifaciens]
Z85_GM000409	99.7	2.7e-217	WP_027880277.1	amidohydrolase [Mesoflavibacter zeaxanthinifaciens]
Z85_GM000410	99.4	3.0e-91	WP_036227447.1	3-hydroxyanthranilate 3, 4-dioxygenase [Mesoflavibacter zeaxanthinifaciens]
Z85_GM000411	97.3	6.2e-139	WP_027880276.1	short-chain dehydrogenase [Mesoflavibacter zeaxanthinifaciens]
Z85_GM000412	96.9	6.6e-272	WP_027880275.1	2-hydroxymuconic semialdehyde dehydrogenase [Mesoflavibacter zeaxanthinifaciens]
Z85_GM000413	100	1.5e-70	WP_036227445.1	2-aminomuconate deaminase [Mesoflavibacter zeaxanthinifaciens]
Z85_GM000414	96.6	3.1e-266	WP_027880273.1	kynurenine 3-monooxygenase [Mesoflavibacter zeaxanthinifaciens]
Z85_GM000415	99.5	1.2e-256	WP_051169867.1	kynureninase [Mesoflavibacter zeaxanthinifaciens]
Z85_GM000416	99.1	4.2e-255	WP_027880271.1	hypothetical protein [Mesoflavibacter zeaxanthinifaciens]
Z85_GM000417	100	1.8e-126	WP_027880270.1	hypothetical protein [Mesoflavibacter zeaxanthinifaciens]
Z85_GM000418	98.9	8.2e-155	WP_027880269.1	methyltransferase type 12 [Mesoflavibacter zeaxanthinifaciens]
Z85_GM000419	99.5	1.1e-120	WP_027880268.1	peptide-methionine (S)-S-oxide reductase [Mesoflavibacter zeaxanthinifaciens]
Z85_GM000420	100	9.0e-138	WP_027880267.1	hypothetical protein [Mesoflavibacter zeaxanthinifaciens]
Z85_GM000421	98.9	3.5e-204	WP_027880266.1	Nif3-like dinuclear metal center hexameric protein [Mesoflavibacter zeaxanthinifaciens]
Z85_GM000422	96.7	1.1e-183	WP_027880265.1	tetraacyldisaccharide 4'-kinase [Mesoflavibacter zeaxanthinifaciens]
Z85_GM000423	99.7	0.0e+00	WP_027880264.1	histidine kinase [Mesoflavibacter zeaxanthinifaciens]
Z85_GM000424	99.1	3.6e-184	WP_027880263.1	type I glyceraldehyde-3-phosphate dehydrogenase [Mesoflavibacter zeaxanthinifaciens]
Z85_GM000425	100	1.0e-166	WP_027880262.1	lipoyl synthase [Mesoflavibacter zeaxanthinifaciens]
Z85_GM000426	99.4	1.0e-95	WP_027880261.1	DNA-directed RNA polymerase sigma-70 factor [Mesoflavibacter zeaxanthinifaciens]
Z85_GM000427	98.1	7.3e-210	WP_027880260.1	glycosyl transferase family 2 [Mesoflavibacter zeaxanthinifaciens]
Z85_GM000428	98.5	1.9e-31	WP_027880259.1	hypothetical protein [Mesoflavibacter zeaxanthinifaciens]
Z85_GM000429	97.4	1.4e-141	WP_027880258.1	DNA-directed RNA polymerase sigma-70 factor [Mesoflavibacter zeaxanthinifaciens]
Z85_GM000430	99.4	2.9e-92	WP_027880257.1	DNA-directed RNA polymerase sigma-70 factor [Mesoflavibacter zeaxanthinifaciens]
Z85_GM000431	98.8	1.2e-190	WP_027880256.1	UDP-N-acetylenolpyruvoylglucosamine reductase [Mesoflavibacter zeaxanthinifaciens]
Z85_GM000432	99.7	1.4e-216	WP_027880255.1	aspartate aminotransferase [Mesoflavibacter zeaxanthinifaciens]
Z85_GM000433	98	3.1e-247	WP_036227443.1	hypothetical protein [Mesoflavibacter zeaxanthinifaciens]
Z85_GM000434	99.3	5.1e-71	WP_027880253.1	hypothetical protein [Mesoflavibacter zeaxanthinifaciens]
Z85_GM000435	99.1	0.0e+00	WP_027880252.1	valine--tRNA ligase [Mesoflavibacter zeaxanthinifaciens]
Z85_GM000436	99.1	2.9e-127	WP_027880251.1	hypothetical protein [Mesoflavibacter zeaxanthinifaciens]
Z85_GM000437	97	2.3e-152	WP_027880250.1	endonuclease [Mesoflavibacter zeaxanthinifaciens]
Z85_GM000438	98.9	7.1e-160	WP_027880249.1	glycosyl transferase family 2 [Mesoflavibacter zeaxanthinifaciens]
Z85_GM000439	98.9	5.7e-96	WP_027880248.1	methyltransferase [Mesoflavibacter zeaxanthinifaciens]
Z85_GM000440	99.7	8.5e-200	WP_027880247.1	3-oxoacyl-ACP synthase [Mesoflavibacter zeaxanthinifaciens]
Z85_GM000441	99.5	0.0e+00	WP_027880246.1	glycine dehydrogenase (aminomethyl-transferring) [Mesoflavibacter zeaxanthinifaciens]
Z85_GM000442	98.9	4.4e-151	WP_027880245.1	membrane protein [Mesoflavibacter zeaxanthinifaciens]
Z85_GM000443	100	1.2e-40	WP_027880244.1	hypothetical protein [Mesoflavibacter zeaxanthinifaciens]
Z85_GM000444	100	2.6e-99	WP_027880243.1	DNA-directed RNA polymerase sigma-70 factor [Mesoflavibacter zeaxanthinifaciens]
Z85_GM000445	99.2	7.1e-67	WP_036227442.1	hypothetical protein [Mesoflavibacter zeaxanthinifaciens]
Z85_GM000446	96.6	2.6e-57	WP_027880241.1	hypothetical protein [Mesoflavibacter zeaxanthinifaciens]
Z85_GM000447	43.3	2.0e-14	WP_054851819.1	hypothetical protein [Olleya sp. ITB9]
Z85_GM000448	100	3.0e-86	WP_027880239.1	transcriptional regulator [Mesoflavibacter zeaxanthinifaciens]
Z85_GM000449	97.6	0.0e+00	WP_027880238.1	peptidase M3 [Mesoflavibacter zeaxanthinifaciens]
Z85_GM000450	99.4	5.6e-82	WP_027880237.1	5-(carboxyamino)imidazole ribonucleotide mutase [Mesoflavibacter zeaxanthinifaciens]
Z85_GM000451	98.7	1.0e-214	WP_027880236.1	5-(carboxyamino)imidazole ribonucleotide synthase [Mesoflavibacter zeaxanthinifaciens]
Z85_GM000452	88.9	9.6e-186	GAL62444.1	adenylate kinase [Algibacter lectus]
Z85_GM000453	100	4.4e-190	WP_027880234.1	GTPase Obg [Mesoflavibacter zeaxanthinifaciens]
Z85_GM000454	98.3	1.5e-126	WP_027880233.1	short-chain dehydrogenase [Mesoflavibacter zeaxanthinifaciens]
Z85_GM000455	92.4	0.0e+00	WP_027880232.1	alpha-2-macroglobulin [Mesoflavibacter zeaxanthinifaciens]
Z85_GM000456	99	4.3e-168	WP_027880231.1	hypothetical protein [Mesoflavibacter zeaxanthinifaciens]
Z85_GM000457	99.3	3.2e-260	WP_027880230.1	peptidoglycan synthetase [Mesoflavibacter zeaxanthinifaciens]
Z85_GM000458	100	4.2e-252	WP_027880229.1	potassium transporter TrkH [Mesoflavibacter zeaxanthinifaciens]
Z85_GM000459	95.8	3.3e-45	WP_027880228.1	membrane protein [Mesoflavibacter zeaxanthinifaciens]
Z85_GM000460	98	1.5e-108	WP_027880227.1	transcriptional regulator [Mesoflavibacter zeaxanthinifaciens]
Z85_GM000461	93.3	1.2e-75	WP_027880226.1	hypothetical protein [Mesoflavibacter zeaxanthinifaciens]
Z85_GM000462	100	1.4e-121	WP_027880225.1	hypothetical protein [Mesoflavibacter zeaxanthinifaciens]
Z85_GM000463	99.8	3.3e-254	WP_027880224.1	hypothetical protein [Mesoflavibacter zeaxanthinifaciens]
Z85_GM000464	98.7	7.3e-128	WP_027880223.1	noncanonical pyrimidine nucleotidase, YjjG family [Mesoflavibacter zeaxanthinifaciens]
Z85_GM000465	98.9	1.1e-143	WP_051169866.1	hypothetical protein [Mesoflavibacter zeaxanthinifaciens]
Z85_GM000466	100	7.8e-240	WP_027880222.1	ATPase AAA [Mesoflavibacter zeaxanthinifaciens]
Z85_GM000467	96.8	5.5e-137	WP_027880221.1	rhomboid family intramembrane serine protease [Mesoflavibacter zeaxanthinifaciens]
Z85_GM000468	99.2	4.9e-130	WP_027880220.1	23S rRNA (guanosine(2251)-2'-O)-methyltransferase RlmB [Mesoflavibacter zeaxanthinifaciens]
Z85_GM000469	100	7.7e-139	WP_027880219.1	hypothetical protein [Mesoflavibacter zeaxanthinifaciens]
Z85_GM000470	100	2.0e-298	WP_027880218.1	RagB/SusD family nutrient uptake outer membrane protein [Mesoflavibacter zeaxanthinifaciens]
Z85_GM000471	100	0.0e+00	WP_027880217.1	SusC/RagA family TonB-linked outer membrane protein [Mesoflavibacter zeaxanthinifaciens]
Z85_GM000472	98.4	7.3e-307	WP_051169865.1	hypothetical protein [Mesoflavibacter zeaxanthinifaciens]
Z85_GM000473	100	2.0e-63	WP_008269190.1	MULTISPECIES: 30S ribosomal protein S12 [Flavobacteriaceae|Flavobacteriales bacterium]
Z85_GM000474	100	8.5e-83	WP_027880215.1	30S ribosomal protein S7 [Mesoflavibacter zeaxanthinifaciens]
Z85_GM000475	100	0.0e+00	WP_027880214.1	elongation factor G [Mesoflavibacter zeaxanthinifaciens]
Z85_GM000476	100	2.8e-47	WP_010181931.1	MULTISPECIES: 30S ribosomal protein S10 [Aquimarina atlantica|Aquimarina sp.|Bizionia sp.|Croceibacter atlanticus|Flavobacteriaceae|Ulvibacter sp.|Vitellibacter soesokkakensis|Vitellibacter sp.|Vitellibacter vladivostokensis]
Z85_GM000477	100	2.3e-112	WP_027880213.1	50S ribosomal protein L3 [Mesoflavibacter zeaxanthinifaciens]
Z85_GM000478	100	6.3e-110	WP_027880212.1	50S ribosomal protein L4 [Mesoflavibacter zeaxanthinifaciens]
Z85_GM000479	100	1.5e-45	WP_027880211.1	50S ribosomal protein L23 [Mesoflavibacter zeaxanthinifaciens]
Z85_GM000480	100	1.8e-152	WP_027880210.1	50S ribosomal protein L2 [Mesoflavibacter zeaxanthinifaciens]
Z85_GM000481	100	1.8e-45	WP_027880209.1	30S ribosomal protein S19 [Mesoflavibacter zeaxanthinifaciens]
Z85_GM000482	100	2.5e-67	WP_027880208.1	50S ribosomal protein L22 [Mesoflavibacter zeaxanthinifaciens]
Z85_GM000483	100	1.4e-129	WP_027880207.1	30S ribosomal protein S3 [Mesoflavibacter zeaxanthinifaciens]
Z85_GM000484	100	5.9e-72	WP_027880206.1	50S ribosomal protein L16 [Mesoflavibacter zeaxanthinifaciens]
Z85_GM000485	100	9.4e-25	WP_027880205.1	50S ribosomal protein L29 [Mesoflavibacter zeaxanthinifaciens]
Z85_GM000486	100	1.6e-40	WP_027880204.1	30S ribosomal protein S17 [Mesoflavibacter zeaxanthinifaciens]
Z85_GM000487	100	6.0e-60	WP_027880203.1	50S ribosomal protein L14 [Mesoflavibacter zeaxanthinifaciens]
Z85_GM000488	100	4.0e-49	WP_027880202.1	50S ribosomal protein L24 [Mesoflavibacter zeaxanthinifaciens]
Z85_GM000489	100	1.7e-95	WP_027880201.1	50S ribosomal protein L5 [Mesoflavibacter zeaxanthinifaciens]
Z85_GM000490	100	1.1e-42	WP_027880200.1	30S ribosomal protein S14 [Mesoflavibacter zeaxanthinifaciens]
Z85_GM000491	100	2.5e-67	WP_027880199.1	30S ribosomal protein S8 [Mesoflavibacter zeaxanthinifaciens]
Z85_GM000492	100	2.5e-94	WP_027880198.1	50S ribosomal protein L6 [Mesoflavibacter zeaxanthinifaciens]
Z85_GM000493	100	1.1e-55	WP_027880197.1	50S ribosomal protein L18 [Mesoflavibacter zeaxanthinifaciens]
Z85_GM000494	100	7.9e-90	WP_027880196.1	30S ribosomal protein S5 [Mesoflavibacter zeaxanthinifaciens]
Z85_GM000495	100	2.2e-23	WP_027880195.1	50S ribosomal protein L30 [Mesoflavibacter zeaxanthinifaciens]
Z85_GM000496	100	2.3e-77	WP_027880194.1	50S ribosomal protein L15 [Mesoflavibacter zeaxanthinifaciens]
Z85_GM000497	100	5.1e-250	WP_027880193.1	preprotein translocase subunit SecY [Mesoflavibacter zeaxanthinifaciens]
Z85_GM000498	100	1.5e-31	WP_007094967.1	bacterial translation initiation factor 1 (bIF-1) [Algibacter lectus|Formosa agariphila|Hyunsoonleella jejuensis|Jejuia pallidilutea|Winogradskyella psychrotolerans|Winogradskyella sp.|Winogradskyella thalassocola|Xanthomarina gelatinilytica]
Z85_GM000499	100	1.4e-61	WP_027880192.1	30S ribosomal protein S13 [Mesoflavibacter zeaxanthinifaciens]
Z85_GM000500	100	3.5e-66	WP_027880191.1	30S ribosomal protein S11 [Mesoflavibacter zeaxanthinifaciens]
Z85_GM000501	100	8.8e-109	WP_027880190.1	30S ribosomal protein S4 [Mesoflavibacter zeaxanthinifaciens]
Z85_GM000502	100	2.6e-182	WP_027880189.1	DNA-directed RNA polymerase subunit alpha [Mesoflavibacter zeaxanthinifaciens]
Z85_GM000503	100	1.6e-81	WP_027880188.1	50S ribosomal protein L17 [Mesoflavibacter zeaxanthinifaciens]
Z85_GM000504	100	3.6e-212	WP_027880187.1	carbamoyl phosphate synthase small subunit [Mesoflavibacter zeaxanthinifaciens]
Z85_GM000505	99.3	1.3e-242	WP_027880186.1	phosphopyruvate hydratase [Mesoflavibacter zeaxanthinifaciens]
Z85_GM000506	99.8	9.5e-246	WP_027880185.1	citrate (Si)-synthase [Mesoflavibacter zeaxanthinifaciens]
Z85_GM000507	99.7	1.8e-174	WP_027880184.1	hypothetical protein [Mesoflavibacter zeaxanthinifaciens]
Z85_GM000508	100	7.1e-249	WP_027880183.1	hypothetical protein [Mesoflavibacter zeaxanthinifaciens]
Z85_GM000509	99.5	0.0e+00	WP_027880182.1	TonB-dependent receptor [Mesoflavibacter zeaxanthinifaciens]
Z85_GM000510	98.3	2.8e-164	WP_027880181.1	anti-sigma factor [Mesoflavibacter zeaxanthinifaciens]
Z85_GM000511	99.4	1.1e-91	WP_027880180.1	DNA-directed RNA polymerase sigma-70 factor [Mesoflavibacter zeaxanthinifaciens]
Z85_GM000512	98.4	0.0e+00	WP_051169864.1	hypothetical protein [Mesoflavibacter zeaxanthinifaciens]
Z85_GM000513	100	2.6e-246	WP_027880179.1	signal recognition particle protein [Mesoflavibacter zeaxanthinifaciens]
Z85_GM000514	100	8.3e-164	WP_027880178.1	bifunctional 5, 10-methylene-tetrahydrofolate dehydrogenase/5, 10-methylene-tetrahydrofolate cyclohydrolase [Mesoflavibacter zeaxanthinifaciens]
Z85_GM000515	98.3	2.0e-125	WP_027880177.1	hypothetical protein [Mesoflavibacter zeaxanthinifaciens]
Z85_GM000516	99.2	2.5e-140	WP_027880176.1	pseudouridine synthase [Mesoflavibacter zeaxanthinifaciens]
Z85_GM000517	99.6	6.0e-156	WP_027880175.1	alpha/beta hydrolase [Mesoflavibacter zeaxanthinifaciens]
Z85_GM000518	100	4.8e-65	WP_027880174.1	cupin [Mesoflavibacter zeaxanthinifaciens]
Z85_GM000519	100	2.0e-96	WP_027880173.1	hypothetical protein [Mesoflavibacter zeaxanthinifaciens]
Z85_GM000520	100	1.2e-282	WP_027880172.1	ATPase [Mesoflavibacter zeaxanthinifaciens]
Z85_GM000521	100	2.8e-127	WP_027880171.1	hypothetical protein [Mesoflavibacter zeaxanthinifaciens]
Z85_GM000522	98	1.3e-130	WP_051169863.1	hypothetical protein [Mesoflavibacter zeaxanthinifaciens]
Z85_GM000523	99.2	1.1e-140	WP_051169862.1	hypothetical protein [Mesoflavibacter zeaxanthinifaciens]
Z85_GM000524	98.6	2.3e-120	WP_027880170.1	7-carboxy-7-deazaguanine synthase [Mesoflavibacter zeaxanthinifaciens]
Z85_GM000525	99.5	2.0e-99	WP_027880169.1	HNH endonuclease [Mesoflavibacter zeaxanthinifaciens]
Z85_GM000526	100	0.0e+00	WP_027880168.1	asparagine synthase B [Mesoflavibacter zeaxanthinifaciens]
Z85_GM000527	99.8	0.0e+00	WP_027880167.1	DNA gyrase subunit B [Mesoflavibacter zeaxanthinifaciens]
Z85_GM000528	100	5.2e-169	WP_027880166.1	malate dehydrogenase [Mesoflavibacter zeaxanthinifaciens]
Z85_GM000529	100	4.7e-116	WP_051169861.1	hypothetical protein [Mesoflavibacter zeaxanthinifaciens]
Z85_GM000530	99.5	1.6e-108	WP_027880164.1	hypothetical protein [Mesoflavibacter zeaxanthinifaciens]
Z85_GM000531	99.3	0.0e+00	WP_027880163.1	protein translocase subunit SecDF [Mesoflavibacter zeaxanthinifaciens]
Z85_GM000532	100	1.4e-174	WP_027880162.1	prolipoprotein diacylglyceryl transferase [Mesoflavibacter zeaxanthinifaciens]
Z85_GM000533	98.8	2.0e-90	WP_027880161.1	hypothetical protein [Mesoflavibacter zeaxanthinifaciens]
Z85_GM000534	100	1.5e-40	WP_027880160.1	membrane protein insertion efficiency factor YidD [Mesoflavibacter zeaxanthinifaciens]
Z85_GM000535	99.8	8.6e-291	WP_027880159.1	cysteine--tRNA ligase [Mesoflavibacter zeaxanthinifaciens]
Z85_GM000536	100	4.0e-126	WP_027880158.1	GTP cyclohydrolase I [Mesoflavibacter zeaxanthinifaciens]
Z85_GM000537	100	5.5e-82	WP_027880157.1	hypothetical protein [Mesoflavibacter zeaxanthinifaciens]
Z85_GM000538	67.8	0.0e+00	WP_054851646.1	hypothetical protein [Olleya sp. ITB9]
Z85_GM000539	100	1.0e-294	WP_027880704.1	transporter [Mesoflavibacter zeaxanthinifaciens]
Z85_GM000540	86.9	2.3e-175	WP_027880705.1	hypothetical protein [Mesoflavibacter zeaxanthinifaciens]
Z85_GM000541	99.8	3.7e-286	WP_027880706.1	proline--tRNA ligase [Mesoflavibacter zeaxanthinifaciens]
Z85_GM000542	100	6.3e-37	WP_027880707.1	30S ribosomal protein S20 [Mesoflavibacter zeaxanthinifaciens]
Z85_GM000543	100	0.0e+00	WP_027880708.1	transcription termination factor Rho [Mesoflavibacter zeaxanthinifaciens]
Z85_GM000544	100	1.3e-66	WP_027880709.1	membrane protein [Mesoflavibacter zeaxanthinifaciens]
Z85_GM000545	100	3.0e-91	WP_027880710.1	phosphodiesterase [Mesoflavibacter zeaxanthinifaciens]
Z85_GM000546	99.2	7.2e-137	WP_027880711.1	tRNA pseudouridine synthase A [Mesoflavibacter zeaxanthinifaciens]
Z85_GM000547	99.5	0.0e+00	WP_027880712.1	antibiotic ABC transporter ATP-binding protein [Mesoflavibacter zeaxanthinifaciens]
Z85_GM000548	99.2	2.0e-137	WP_027880713.1	membrane protein [Mesoflavibacter zeaxanthinifaciens]
Z85_GM000549	93.6	6.0e-111	WP_051169883.1	hypothetical protein [Mesoflavibacter zeaxanthinifaciens]
Z85_GM000550	96.5	1.2e-134	WP_027880714.1	dihydropteroate synthase [Mesoflavibacter zeaxanthinifaciens]
Z85_GM000551	98.9	3.2e-94	WP_027880715.1	hypothetical protein [Mesoflavibacter zeaxanthinifaciens]
Z85_GM000552	99.8	3.1e-255	WP_027880716.1	hypothetical protein [Mesoflavibacter zeaxanthinifaciens]
Z85_GM000553	99.1	6.3e-181	WP_027880717.1	ABC transporter permease [Mesoflavibacter zeaxanthinifaciens]
Z85_GM000554	97.5	2.5e-126	WP_027880718.1	triose-phosphate isomerase [Mesoflavibacter zeaxanthinifaciens]
Z85_GM000555	99.3	1.0e-160	WP_027880719.1	ribosomal protein L11 methyltransferase [Mesoflavibacter zeaxanthinifaciens]
Z85_GM000556	97.8	4.5e-44	WP_027880720.1	Clp protease ClpS [Mesoflavibacter zeaxanthinifaciens]
Z85_GM000557	98.5	7.5e-28	WP_027880721.1	hypothetical protein [Mesoflavibacter zeaxanthinifaciens]
Z85_GM000558	100	8.0e-19	WP_027880722.1	hypothetical protein [Mesoflavibacter zeaxanthinifaciens]
Z85_GM000559	96.6	0.0e+00	WP_027880723.1	endonuclease I [Mesoflavibacter zeaxanthinifaciens]
Z85_GM000560	98.3	0.0e+00	WP_027880724.1	hypothetical protein [Mesoflavibacter zeaxanthinifaciens]
Z85_GM000561	99.2	4.0e-61	WP_027880725.1	transcriptional regulator [Mesoflavibacter zeaxanthinifaciens]
Z85_GM000562	98.7	1.5e-163	WP_027880726.1	membrane protein [Mesoflavibacter zeaxanthinifaciens]
Z85_GM000563	100	7.9e-203	WP_027880727.1	glutamine synthetase [Mesoflavibacter zeaxanthinifaciens]
Z85_GM000564	100	0.0e+00	WP_027880728.1	glutamine synthetase [Mesoflavibacter zeaxanthinifaciens]
Z85_GM000565	88	9.0e-192	WP_027880729.1	hypothetical protein [Mesoflavibacter zeaxanthinifaciens]
Z85_GM000566	98.9	4.0e-89	WP_027880730.1	hypothetical protein [Mesoflavibacter zeaxanthinifaciens]
Z85_GM000567	99.2	1.3e-136	WP_027880731.1	hypothetical protein [Mesoflavibacter zeaxanthinifaciens]
Z85_GM000568	100	5.0e-68	WP_027880732.1	curli assembly protein CsgF [Mesoflavibacter zeaxanthinifaciens]
Z85_GM000569	61.6	5.4e-176	WP_036597236.1	membrane protein [Olleya marilimosa]
Z85_GM000570	99.6	1.9e-285	WP_027880733.1	hypothetical protein [Mesoflavibacter zeaxanthinifaciens]
Z85_GM000571	99.5	4.0e-222	WP_027880734.1	phosphoribosylformylglycinamidine cyclo-ligase [Mesoflavibacter zeaxanthinifaciens]
Z85_GM000572	100	3.3e-179	WP_027880735.1	hypothetical protein [Mesoflavibacter zeaxanthinifaciens]
Z85_GM000573	97.7	1.4e-89	WP_027880736.1	hypothetical protein [Mesoflavibacter zeaxanthinifaciens]
Z85_GM000574	66.7	4.7e-79	WP_054851624.1	ABC transporter ATP-binding protein [Olleya sp. ITB9]
Z85_GM000575	100	9.2e-202	WP_027880737.1	peptide chain release factor 1 [Mesoflavibacter zeaxanthinifaciens]
Z85_GM000576	98.9	8.0e-259	WP_051169884.1	hypothetical protein [Mesoflavibacter zeaxanthinifaciens]
Z85_GM000577	98.5	5.8e-148	WP_027880739.1	orotidine 5'-phosphate decarboxylase [Mesoflavibacter zeaxanthinifaciens]
Z85_GM000578	98.5	1.0e-149	WP_051169885.1	iron ABC transporter [Mesoflavibacter zeaxanthinifaciens]
Z85_GM000579	100	3.6e-27	WP_027880741.1	hypothetical protein [Mesoflavibacter zeaxanthinifaciens]
Z85_GM000580	98.3	6.2e-122	WP_027880742.1	hypothetical protein [Mesoflavibacter zeaxanthinifaciens]
Z85_GM000581	96.8	1.3e-153	WP_027880743.1	formyltetrahydrofolate deformylase [Mesoflavibacter zeaxanthinifaciens]
Z85_GM000582	99.4	0.0e+00	WP_027880744.1	methylmalonyl-CoA mutase [Mesoflavibacter zeaxanthinifaciens]
Z85_GM000583	100	4.8e-110	WP_027880745.1	DEAD/DEAH box helicase [Mesoflavibacter zeaxanthinifaciens]
Z85_GM000584	100	3.8e-97	WP_027880746.1	glyoxalase [Mesoflavibacter zeaxanthinifaciens]
Z85_GM000585	97.2	4.7e-201	WP_027880747.1	hypothetical protein [Mesoflavibacter zeaxanthinifaciens]
Z85_GM000586	97.8	9.0e-97	WP_027880748.1	DNA-directed RNA polymerase sigma-70 factor [Mesoflavibacter zeaxanthinifaciens]
Z85_GM000587	99.2	1.7e-66	WP_027880749.1	hypothetical protein [Mesoflavibacter zeaxanthinifaciens]
Z85_GM000588	100	2.1e-75	WP_027880750.1	ArsR family transcriptional regulator [Mesoflavibacter zeaxanthinifaciens]
Z85_GM000589	96.6	1.8e-175	WP_027880751.1	hypothetical protein [Mesoflavibacter zeaxanthinifaciens]
Z85_GM000590	99.8	6.5e-228	WP_027880752.1	MFS transporter [Mesoflavibacter zeaxanthinifaciens]
Z85_GM000591	98.5	2.2e-112	WP_027880753.1	hypothetical protein [Mesoflavibacter zeaxanthinifaciens]
Z85_GM000592	98.3	7.8e-60	WP_027880754.1	protein CrcB [Mesoflavibacter zeaxanthinifaciens]
Z85_GM000593	99.1	5.9e-198	WP_027880755.1	transcription activator effector-binding protein [Mesoflavibacter zeaxanthinifaciens]
Z85_GM000594	98.7	0.0e+00	WP_027880756.1	dihydrofolate reductase [Mesoflavibacter zeaxanthinifaciens]
Z85_GM000595	63.8	7.0e-139	WP_068472134.1	hypothetical protein [Labilibacter sp. HQYD1]
Z85_GM000596	100	3.1e-25	WP_027880757.1	hypothetical protein [Mesoflavibacter zeaxanthinifaciens]
Z85_GM000597	100	3.1e-67	WP_027880758.1	hypothetical protein [Mesoflavibacter zeaxanthinifaciens]
Z85_GM000598	99.4	1.2e-201	WP_027880759.1	branched chain amino acid aminotransferase [Mesoflavibacter zeaxanthinifaciens]
Z85_GM000599	97.7	6.6e-89	WP_027880760.1	DUF4920 domain-containing protein [Mesoflavibacter zeaxanthinifaciens]
Z85_GM000600	100	1.3e-77	WP_027880761.1	hypothetical protein [Mesoflavibacter zeaxanthinifaciens]
Z85_GM000601	98.2	3.7e-124	WP_027880762.1	hypothetical protein [Mesoflavibacter zeaxanthinifaciens]
Z85_GM000602	98.7	6.9e-166	WP_027880763.1	NAD-dependent epimerase [Mesoflavibacter zeaxanthinifaciens]
Z85_GM000603	99.5	2.1e-116	WP_027880764.1	hypothetical protein [Mesoflavibacter zeaxanthinifaciens]
Z85_GM000604	98.9	1.3e-95	WP_027880765.1	nucleotide exchange factor GrpE [Mesoflavibacter zeaxanthinifaciens]
Z85_GM000605	100	1.2e-215	WP_027880766.1	molecular chaperone DnaJ [Mesoflavibacter zeaxanthinifaciens]
Z85_GM000606	99.7	7.2e-171	WP_027880767.1	ABC transporter ATP-binding protein [Mesoflavibacter zeaxanthinifaciens]
Z85_GM000607	99.5	8.0e-240	WP_027880768.1	ABC transporter permease [Mesoflavibacter zeaxanthinifaciens]
Z85_GM000608	100	1.3e-164	WP_027880769.1	mechanosensitive ion channel protein MscS [Mesoflavibacter zeaxanthinifaciens]
Z85_GM000609	99.7	6.1e-167	WP_027880770.1	hypothetical protein [Mesoflavibacter zeaxanthinifaciens]
Z85_GM000610	99	2.0e-210	WP_027880771.1	Fis family transcriptional regulator [Mesoflavibacter zeaxanthinifaciens]
Z85_GM000611	100	1.5e-237	WP_027880772.1	hypothetical protein [Mesoflavibacter zeaxanthinifaciens]
Z85_GM000612	99.3	4.6e-167	WP_027880773.1	phosphate--nucleotide phosphotransferase [Mesoflavibacter zeaxanthinifaciens]
Z85_GM000613	99.4	1.0e-269	WP_027880774.1	peptidase M28 [Mesoflavibacter zeaxanthinifaciens]
Z85_GM000614	100	1.8e-29	WP_027880775.1	hypothetical protein [Mesoflavibacter zeaxanthinifaciens]
Z85_GM000615	98.4	5.7e-66	WP_027880776.1	bleomycin resistance protein [Mesoflavibacter zeaxanthinifaciens]
Z85_GM000616	98.5	6.7e-65	WP_027880777.1	response regulator [Mesoflavibacter zeaxanthinifaciens]
Z85_GM000617	98.9	4.0e-208	WP_027880778.1	ATP-binding protein [Mesoflavibacter zeaxanthinifaciens]
Z85_GM000618	99	3.5e-226	WP_027880779.1	diaminopimelate decarboxylase [Mesoflavibacter zeaxanthinifaciens]
Z85_GM000619	100	4.4e-221	WP_027880780.1	succinate--CoA ligase subunit beta [Mesoflavibacter zeaxanthinifaciens]
Z85_GM000620	100	1.2e-133	WP_051169886.1	2', 3'-cyclic-nucleotide 2'-phosphodiesterase [Mesoflavibacter zeaxanthinifaciens]
Z85_GM000621	99.1	5.6e-54	WP_027880782.1	hypothetical protein [Mesoflavibacter zeaxanthinifaciens]
Z85_GM000622	99.2	1.2e-66	WP_027880783.1	hypothetical protein [Mesoflavibacter zeaxanthinifaciens]
Z85_GM000623	99.9	0.0e+00	WP_027880784.1	excinuclease ABC subunit B [Mesoflavibacter zeaxanthinifaciens]
Z85_GM000624	96.9	5.0e-297	WP_027880156.1	hypothetical protein, partial [Mesoflavibacter zeaxanthinifaciens]
Z85_GM000625	96.6	0.0e+00	WP_027880155.1	T9SS C-terminal target domain-containing protein [Mesoflavibacter zeaxanthinifaciens]
Z85_GM000626	98.4	0.0e+00	WP_027880154.1	T9SS C-terminal target domain-containing protein [Mesoflavibacter zeaxanthinifaciens]
Z85_GM000627	98.9	0.0e+00	WP_036227398.1	T9SS C-terminal target domain-containing protein [Mesoflavibacter zeaxanthinifaciens]
Z85_GM000628	98.5	0.0e+00	WP_027880152.1	T9SS C-terminal target domain-containing protein [Mesoflavibacter zeaxanthinifaciens]
Z85_GM000629	100	1.4e-152	WP_027880151.1	excinuclease ABC subunit B [Mesoflavibacter zeaxanthinifaciens]
Z85_GM000630	98.3	7.1e-163	WP_027880150.1	ABC transporter ATP-binding protein [Mesoflavibacter zeaxanthinifaciens]
Z85_GM000631	98.9	2.4e-202	WP_027880149.1	hypothetical protein [Mesoflavibacter zeaxanthinifaciens]
Z85_GM000632	98.8	2.3e-94	WP_027880148.1	hypothetical protein [Mesoflavibacter zeaxanthinifaciens]
Z85_GM000633	98.8	1.7e-192	WP_027880147.1	heme A synthase [Mesoflavibacter zeaxanthinifaciens]
Z85_GM000634	100	7.5e-268	WP_027880146.1	tRNA nucleotidyltransferase [Mesoflavibacter zeaxanthinifaciens]
Z85_GM000635	99.5	1.7e-98	WP_027880145.1	threonylcarbamoyl-AMP synthase [Mesoflavibacter zeaxanthinifaciens]
Z85_GM000636	99.4	5.1e-183	WP_036227391.1	hypothetical protein [Mesoflavibacter zeaxanthinifaciens]
Z85_GM000637	99.2	1.6e-155	WP_027880144.1	hypothetical protein [Mesoflavibacter zeaxanthinifaciens]
Z85_GM000638	99.4	4.0e-205	WP_027880143.1	hypothetical protein [Mesoflavibacter zeaxanthinifaciens]
Z85_GM000639	100	1.9e-213	WP_027880142.1	hypothetical protein [Mesoflavibacter zeaxanthinifaciens]
Z85_GM000640	100	8.2e-175	WP_027880141.1	hypothetical protein [Mesoflavibacter zeaxanthinifaciens]
Z85_GM000641	98.7	2.3e-172	WP_027880140.1	hypothetical protein [Mesoflavibacter zeaxanthinifaciens]
Z85_GM000642	99.2	5.5e-207	WP_027880139.1	glycosyl transferase family 1 [Mesoflavibacter zeaxanthinifaciens]
Z85_GM000643	98	8.0e-136	WP_027880138.1	glycosyl transferase family 2 [Mesoflavibacter zeaxanthinifaciens]
Z85_GM000644	99.2	1.9e-134	WP_027880137.1	polysaccharide deacetylase [Mesoflavibacter zeaxanthinifaciens]
Z85_GM000645	100	6.4e-138	WP_027880136.1	LPS biosynthesis protein [Mesoflavibacter zeaxanthinifaciens]
Z85_GM000646	99.6	2.1e-158	WP_027880135.1	glycosyl transferase family 2 [Mesoflavibacter zeaxanthinifaciens]
Z85_GM000647	99.3	1.0e-155	WP_027880134.1	glycosyl transferase family 2 [Mesoflavibacter zeaxanthinifaciens]
Z85_GM000648	99.5	3.2e-111	WP_036227388.1	SAM-dependent methyltransferase [Mesoflavibacter zeaxanthinifaciens]
Z85_GM000649	97.2	4.0e-197	WP_027880132.1	ADP-heptose--LPS heptosyltransferase [Mesoflavibacter zeaxanthinifaciens]
Z85_GM000651	99.6	1.4e-149	WP_027880130.1	2, 3, 4, 5-tetrahydropyridine-2, 6-dicarboxylate N-succinyltransferase [Mesoflavibacter zeaxanthinifaciens]
Z85_GM000652	99.3	1.6e-66	WP_027880129.1	crossover junction endodeoxyribonuclease RuvA [Mesoflavibacter zeaxanthinifaciens]
Z85_GM000653	100	4.7e-107	WP_027880128.1	peptide deformylase [Mesoflavibacter zeaxanthinifaciens]
Z85_GM000654	98.6	9.8e-67	WP_027880127.1	hypothetical protein [Mesoflavibacter zeaxanthinifaciens]
Z85_GM000655	99.6	6.3e-144	WP_027880126.1	nucleoside triphosphate pyrophosphohydrolase [Mesoflavibacter zeaxanthinifaciens]
Z85_GM000656	99	0.0e+00	WP_027880125.1	hypothetical protein [Mesoflavibacter zeaxanthinifaciens]
Z85_GM000657	98.8	1.7e-135	WP_027880124.1	shikimate dehydrogenase [Mesoflavibacter zeaxanthinifaciens]
Z85_GM000658	99.7	4.6e-187	WP_027880123.1	DUF368 domain-containing protein [Mesoflavibacter zeaxanthinifaciens]
Z85_GM000659	99.4	3.1e-183	WP_027880122.1	DUF368 domain-containing protein [Mesoflavibacter zeaxanthinifaciens]
Z85_GM000660	100	8.1e-267	WP_027880121.1	hypothetical protein [Mesoflavibacter zeaxanthinifaciens]
Z85_GM000661	97.5	6.3e-220	WP_027880120.1	aspartate aminotransferase family protein [Mesoflavibacter zeaxanthinifaciens]
Z85_GM000662	99.2	0.0e+00	WP_036227415.1	hypothetical protein [Mesoflavibacter zeaxanthinifaciens]
Z85_GM000663	99.8	1.3e-242	WP_027880119.1	adenylosuccinate synthase [Mesoflavibacter zeaxanthinifaciens]
Z85_GM000664	100	3.1e-82	WP_027880118.1	transcriptional repressor [Mesoflavibacter zeaxanthinifaciens]
Z85_GM000665	100	0.0e+00	WP_027880117.1	RelA/SpoT family protein [Mesoflavibacter zeaxanthinifaciens]
Z85_GM000666	99.7	1.4e-185	WP_036227382.1	hypothetical protein [Mesoflavibacter zeaxanthinifaciens]
Z85_GM000667	99.5	1.9e-230	WP_027880115.1	RNA helicase [Mesoflavibacter zeaxanthinifaciens]
Z85_GM000668	98.2	1.4e-191	WP_027880114.1	hypothetical protein [Mesoflavibacter zeaxanthinifaciens]
Z85_GM000669	97.3	2.5e-117	WP_027880113.1	hypothetical protein [Mesoflavibacter zeaxanthinifaciens]
Z85_GM000670	98.8	2.0e-235	WP_027880112.1	MFS transporter [Mesoflavibacter zeaxanthinifaciens]
Z85_GM000671	71.9	9.4e-16	WP_028282754.1	hypothetical protein [Olleya marilimosa]
Z85_GM000672	100	2.2e-74	WP_027880111.1	hypothetical protein [Mesoflavibacter zeaxanthinifaciens]
Z85_GM000673	100	5.8e-55	WP_036227378.1	PadR family transcriptional regulator [Mesoflavibacter zeaxanthinifaciens]
Z85_GM000674	99.5	0.0e+00	WP_027880109.1	molecular chaperone HtpG [Mesoflavibacter zeaxanthinifaciens]
Z85_GM000675	99.8	0.0e+00	WP_027880108.1	aminoacyl peptidase [Mesoflavibacter zeaxanthinifaciens]
Z85_GM000676	99.7	3.1e-191	WP_027880107.1	3-oxoacyl-ACP synthase [Mesoflavibacter zeaxanthinifaciens]
Z85_GM000677	99.6	0.0e+00	WP_027880106.1	TonB-dependent receptor [Mesoflavibacter zeaxanthinifaciens]
Z85_GM000678	99.2	4.1e-61	WP_027880105.1	CoA-binding protein [Mesoflavibacter zeaxanthinifaciens]
Z85_GM000679	99.3	0.0e+00	WP_051169858.1	hypothetical protein [Mesoflavibacter zeaxanthinifaciens]
Z85_GM000680	98.3	1.0e-267	WP_027880103.1	sodium: solute symporter [Mesoflavibacter zeaxanthinifaciens]
Z85_GM000681	100	1.6e-110	WP_027880102.1	recombination protein RecR [Mesoflavibacter zeaxanthinifaciens]
Z85_GM000682	100	4.5e-201	WP_027880101.1	glycosyl transferase family 2 [Mesoflavibacter zeaxanthinifaciens]
Z85_GM000683	98.6	9.1e-244	WP_027880100.1	diapophytoene dehydrogenase [Mesoflavibacter zeaxanthinifaciens]
Z85_GM000684	94.4	8.7e-144	WP_027127280.1	metallophosphoesterase [Gelidibacter mesophilus]
Z85_GM000685	96.7	2.6e-111	WP_027880099.1	hypothetical protein [Mesoflavibacter zeaxanthinifaciens]
Z85_GM000686	99.6	3.1e-143	WP_027880098.1	DNA polymerase III subunit epsilon [Mesoflavibacter zeaxanthinifaciens]
Z85_GM000687	100	8.6e-112	WP_027880097.1	2-hydroxyhepta-2, 4-diene-1, 7-dioate isomerase [Mesoflavibacter zeaxanthinifaciens]
Z85_GM000688	100	6.3e-56	WP_027880096.1	hypothetical protein [Mesoflavibacter zeaxanthinifaciens]
Z85_GM000689	98.8	4.6e-229	WP_027880095.1	damage-inducible protein CinA [Mesoflavibacter zeaxanthinifaciens]
Z85_GM000690	98.7	3.3e-35	WP_027880094.1	50S ribosomal protein L28 [Mesoflavibacter zeaxanthinifaciens]
Z85_GM000691	100	2.8e-26	WP_027880093.1	50S ribosomal protein L33 [Mesoflavibacter zeaxanthinifaciens]
Z85_GM000692	91.8	6.2e-16	EDP95438.1	hypothetical protein [Kordia algicida OT-1, KAOT1_10961]
Z85_GM000693	100	1.3e-175	WP_027880092.1	signal recognition particle-docking protein FtsY [Mesoflavibacter zeaxanthinifaciens]
Z85_GM000694	94.4	1.7e-292	WP_027880091.1	amidase [Mesoflavibacter zeaxanthinifaciens]
Z85_GM000695	97.2	6.0e-209	WP_027880090.1	serine hydrolase [Mesoflavibacter zeaxanthinifaciens]
Z85_GM000696	100	5.3e-252	WP_027880089.1	ribosomal protein S12 methylthiotransferase RimO [Mesoflavibacter zeaxanthinifaciens]
Z85_GM000697	99.8	7.9e-237	WP_027880088.1	hypothetical protein [Mesoflavibacter zeaxanthinifaciens]
Z85_GM000698	98.7	7.1e-307	WP_027880087.1	hypothetical protein [Mesoflavibacter zeaxanthinifaciens]
Z85_GM000699	99.8	4.0e-266	WP_027880086.1	glutamate decarboxylase [Mesoflavibacter zeaxanthinifaciens]
Z85_GM000700	99.4	4.6e-295	WP_027880085.1	ribosome biogenesis GTPase Der [Mesoflavibacter zeaxanthinifaciens]
Z85_GM000701	98.3	0.0e+00	WP_027880084.1	peptidoglycan-binding protein [Mesoflavibacter zeaxanthinifaciens]
Z85_GM000702	98.3	2.6e-96	WP_036227374.1	hypothetical protein [Mesoflavibacter zeaxanthinifaciens]
Z85_GM000703	77.3	1.3e-28	WP_055445239.1	hypothetical protein [Lacinutrix himadriensis]
Z85_GM000704	99.1	0.0e+00	WP_027880081.1	CTP synthetase [Mesoflavibacter zeaxanthinifaciens]
Z85_GM000705	99.7	0.0e+00	WP_027880080.1	membrane protein insertase YidC [Mesoflavibacter zeaxanthinifaciens]
Z85_GM000706	98.2	3.9e-126	WP_036227369.1	protein translocase component YidC [Mesoflavibacter zeaxanthinifaciens]
Z85_GM000707	94.2	3.2e-247	WP_051169856.1	adhesin [Mesoflavibacter zeaxanthinifaciens]
Z85_GM000708	99.7	1.1e-227	WP_027880077.1	tRNA(5-methylaminomethyl-2-thiouridine)-methyltransferase [Mesoflavibacter zeaxanthinifaciens]
Z85_GM000709	98.5	2.6e-304	WP_027880076.1	serine protease [Mesoflavibacter zeaxanthinifaciens]
Z85_GM000710	99.7	2.7e-173	WP_027880075.1	2-nitropropane dioxygenase [Mesoflavibacter zeaxanthinifaciens]
Z85_GM000711	99.1	2.1e-254	WP_027880074.1	MATE family efflux transporter [Mesoflavibacter zeaxanthinifaciens]
Z85_GM000712	100	2.8e-36	WP_027880073.1	hypothetical protein [Mesoflavibacter zeaxanthinifaciens]
Z85_GM000713	99.5	2.0e-107	WP_027880072.1	phosphatase PAP2 family protein [Mesoflavibacter zeaxanthinifaciens]
Z85_GM000714	97.6	2.3e-310	WP_027880071.1	hypothetical protein [Mesoflavibacter zeaxanthinifaciens]
Z85_GM000715	98.6	1.4e-112	WP_027880070.1	lauroyl acyltransferase [Mesoflavibacter zeaxanthinifaciens]
Z85_GM000716	99.2	9.6e-131	WP_027880069.1	dolichol-phosphate mannosyltransferase [Mesoflavibacter zeaxanthinifaciens]
Z85_GM000717	99.4	3.5e-173	WP_027880068.1	3-beta hydroxysteroid dehydrogenase [Mesoflavibacter zeaxanthinifaciens]
Z85_GM000718	99.2	2.0e-196	WP_027880067.1	ATPase/protein kinase [Mesoflavibacter zeaxanthinifaciens]
Z85_GM000719	99.5	1.2e-104	WP_027880066.1	hypothetical protein [Mesoflavibacter zeaxanthinifaciens]
Z85_GM000720	98.2	8.9e-126	WP_051169855.1	peptidase M23 [Mesoflavibacter zeaxanthinifaciens]
Z85_GM000721	99.3	3.3e-67	WP_027880064.1	hypothetical protein [Mesoflavibacter zeaxanthinifaciens]
Z85_GM000722	100	1.6e-72	WP_027880063.1	hypothetical protein [Mesoflavibacter zeaxanthinifaciens]
Z85_GM000723	100	0.0e+00	WP_027880062.1	preprotein translocase subunit SecA [Mesoflavibacter zeaxanthinifaciens]
Z85_GM000724	100	1.6e-36	WP_006989959.1	MULTISPECIES: hypothetical protein [Flavobacteriaceae|Gillisia limnaea]
Z85_GM000725	100	2.8e-104	WP_027880061.1	cob(I)yrinic acid a, c-diamide adenosyltransferase [Mesoflavibacter zeaxanthinifaciens]
Z85_GM000726	100	1.2e-145	WP_027880060.1	methyltransferase [Mesoflavibacter zeaxanthinifaciens]
Z85_GM000727	99.7	0.0e+00	WP_027880059.1	ABC transporter [Mesoflavibacter zeaxanthinifaciens]
Z85_GM000728	99.6	1.5e-143	WP_027880058.1	sugar transporter [Mesoflavibacter zeaxanthinifaciens]
Z85_GM000729	99	0.0e+00	WP_027880057.1	sugar transporter [Mesoflavibacter zeaxanthinifaciens]
Z85_GM000730	99.6	2.8e-133	WP_027880056.1	hypothetical protein [Mesoflavibacter zeaxanthinifaciens]
Z85_GM000732	100	2.1e-30	WP_027880055.1	hypothetical protein [Mesoflavibacter zeaxanthinifaciens]
Z85_GM000733	68.6	1.6e-108	WP_066250285.1	hypothetical protein [Bizionia sp.]
Z85_GM000734	100	3.4e-232	WP_027880053.1	hypothetical protein [Mesoflavibacter zeaxanthinifaciens]
Z85_GM000735	100	4.1e-157	WP_027880052.1	hypothetical protein [Mesoflavibacter zeaxanthinifaciens]
Z85_GM000736	100	9.4e-125	WP_051169854.1	hypothetical protein [Mesoflavibacter zeaxanthinifaciens]
Z85_GM000737	100	9.6e-207	WP_027880051.1	aminotransferase DegT [Mesoflavibacter zeaxanthinifaciens]
Z85_GM000738	100	1.9e-117	WP_027880050.1	hexapeptide transferase [Mesoflavibacter zeaxanthinifaciens]
Z85_GM000739	95.1	1.6e-204	WP_027880049.1	GDP-mannose 4, 6-dehydratase [Mesoflavibacter zeaxanthinifaciens]
Z85_GM000740	99	1.8e-174	WP_027880048.1	GDP-fucose synthetase [Mesoflavibacter zeaxanthinifaciens]
Z85_GM000741	46.6	3.7e-68	SEO49543.1	Glycosyltransferase involved in cell wall bisynthesis [Flavobacterium sp. fv08]
Z85_GM000742	56.1	6.4e-92	SDH86943.1	Glycosyltransferase, GT2 family [Winogradskyella thalassocola]
Z85_GM000743	99	6.8e-177	WP_027880047.1	hypothetical protein [Mesoflavibacter zeaxanthinifaciens]
Z85_GM000744	100	9.4e-185	WP_051169852.1	hypothetical protein [Mesoflavibacter zeaxanthinifaciens]
Z85_GM000745	100	9.7e-156	WP_027880046.1	hypothetical protein [Mesoflavibacter zeaxanthinifaciens]
Z85_GM000747	99.4	3.5e-201	WP_027880045.1	hypothetical protein [Mesoflavibacter zeaxanthinifaciens]
Z85_GM000748	99.7	8.2e-207	WP_027880044.1	hypothetical protein [Mesoflavibacter zeaxanthinifaciens]
Z85_GM000749	99.4	9.7e-179	WP_027880043.1	hypothetical protein [Mesoflavibacter zeaxanthinifaciens]
Z85_GM000750	96.1	8.1e-212	WP_027880042.1	glycosyl transferase family 1 [Mesoflavibacter zeaxanthinifaciens]
Z85_GM000751	99.3	2.5e-165	WP_027880041.1	family 2 glycosyl transferase [Mesoflavibacter zeaxanthinifaciens]
Z85_GM000752	99.6	1.0e-280	WP_027880040.1	acyltransferase [Mesoflavibacter zeaxanthinifaciens]
Z85_GM000753	99.3	6.6e-169	WP_027880039.1	hypothetical protein [Mesoflavibacter zeaxanthinifaciens]
Z85_GM000754	99.5	5.8e-218	WP_027880038.1	cytidyltransferase [Mesoflavibacter zeaxanthinifaciens]
Z85_GM000755	99.3	1.1e-168	WP_027880037.1	N-acetylneuraminate synthase [Mesoflavibacter zeaxanthinifaciens]
Z85_GM000756	99.8	1.6e-278	WP_027880036.1	UDP-glycosyltransferase [Mesoflavibacter zeaxanthinifaciens]
Z85_GM000757	100	2.8e-118	WP_036227352.1	sulfotransferase family protein [Mesoflavibacter zeaxanthinifaciens]
Z85_GM000758	100	6.9e-123	WP_027880034.1	hypothetical protein [Mesoflavibacter zeaxanthinifaciens]
Z85_GM000759	99.2	8.3e-217	WP_027880033.1	glycosyl transferase family 1 [Mesoflavibacter zeaxanthinifaciens]
Z85_GM000760	100	6.1e-181	WP_036227350.1	hypothetical protein [Mesoflavibacter zeaxanthinifaciens]
Z85_GM000761	99.8	1.0e-302	WP_027880031.1	hypothetical protein [Mesoflavibacter zeaxanthinifaciens]
Z85_GM000762	99.7	1.6e-182	WP_027880030.1	hypothetical protein [Mesoflavibacter zeaxanthinifaciens]
Z85_GM000763	100	4.3e-193	WP_027880029.1	glycosyl transferase family 2 [Mesoflavibacter zeaxanthinifaciens]
Z85_GM000764	99.7	1.3e-217	WP_027880028.1	glycosyl transferase [Mesoflavibacter zeaxanthinifaciens]
Z85_GM000765	100	1.5e-204	WP_027880027.1	glycosyl transferase [Mesoflavibacter zeaxanthinifaciens]
Z85_GM000766	100	1.4e-252	WP_027880026.1	membrane protein [Mesoflavibacter zeaxanthinifaciens]
Z85_GM000767	98.2	1.5e-185	WP_027880025.1	glycosyl transferase family 1 [Mesoflavibacter zeaxanthinifaciens]
Z85_GM000768	99.1	7.1e-263	WP_027880024.1	sugar transferase [Mesoflavibacter zeaxanthinifaciens]
Z85_GM000769	99.2	4.7e-220	WP_027880023.1	membrane protein [Mesoflavibacter zeaxanthinifaciens]
Z85_GM000770	100	6.5e-186	WP_051169859.1	hypothetical protein [Mesoflavibacter zeaxanthinifaciens]
Z85_GM000771	99.6	6.3e-133	WP_036227347.1	phosphatidylserine synthase [Mesoflavibacter zeaxanthinifaciens]
Z85_GM000772	100	6.7e-144	WP_027880020.1	tellurium resistance protein TerC [Mesoflavibacter zeaxanthinifaciens]
Z85_GM000773	100	2.3e-74	WP_027880019.1	hypothetical protein [Mesoflavibacter zeaxanthinifaciens]
Z85_GM000774	100	6.9e-132	WP_027880018.1	ABC transporter ATP-binding protein [Mesoflavibacter zeaxanthinifaciens]
Z85_GM000775	100	2.2e-59	WP_027880017.1	alkylhydroperoxidase [Mesoflavibacter zeaxanthinifaciens]
Z85_GM000776	100	5.2e-152	WP_027880016.1	preprotein translocase subunit TatC [Mesoflavibacter zeaxanthinifaciens]
Z85_GM000777	99.1	1.5e-171	WP_027880015.1	D-arabinose 5-phosphate isomerase [Mesoflavibacter zeaxanthinifaciens]
Z85_GM000778	99.7	0.0e+00	WP_036227343.1	ATP-dependent DNA helicase RecQ [Mesoflavibacter zeaxanthinifaciens]
Z85_GM000779	100	8.9e-177	WP_027880013.1	peptidylprolyl isomerase [Mesoflavibacter zeaxanthinifaciens]
Z85_GM000780	98.5	1.3e-236	WP_027880012.1	peptidase T [Mesoflavibacter zeaxanthinifaciens]
Z85_GM000781	97.4	1.7e-192	WP_027880011.1	dihydroorotate dehydrogenase 2 [Mesoflavibacter zeaxanthinifaciens]
Z85_GM000782	98.6	1.0e-107	WP_027880010.1	lysine transporter LysE [Mesoflavibacter zeaxanthinifaciens]
Z85_GM000783	99.3	1.8e-163	WP_027880009.1	hydroxymethylglutaryl-CoA lyase [Mesoflavibacter zeaxanthinifaciens]
Z85_GM000784	99.3	0.0e+00	WP_027880008.1	TonB-dependent receptor [Mesoflavibacter zeaxanthinifaciens]
Z85_GM000785	99.8	4.0e-272	WP_027880007.1	IMP dehydrogenase [Mesoflavibacter zeaxanthinifaciens]
Z85_GM000786	98.7	2.0e-37	WP_036227340.1	hypothetical protein [Mesoflavibacter zeaxanthinifaciens]
Z85_GM000787	98.7	1.5e-81	WP_036227337.1	hypothetical protein [Mesoflavibacter zeaxanthinifaciens]
Z85_GM000788	98.4	5.1e-135	WP_027880004.1	T9SS C-terminal target domain-containing protein [Mesoflavibacter zeaxanthinifaciens]
Z85_GM000789	98.9	0.0e+00	WP_027880003.1	peptidylprolyl isomerase [Mesoflavibacter zeaxanthinifaciens]
Z85_GM000790	99.6	5.7e-154	WP_051169851.1	hypothetical protein [Mesoflavibacter zeaxanthinifaciens]
Z85_GM000791	97.5	1.8e-264	WP_027880001.1	peptidylprolyl isomerase [Mesoflavibacter zeaxanthinifaciens]
Z85_GM000792	99.1	1.8e-172	WP_027880000.1	ATPase AAA [Mesoflavibacter zeaxanthinifaciens]
Z85_GM000793	93.8	6.6e-26	WP_036227335.1	hypothetical protein [Mesoflavibacter zeaxanthinifaciens]
Z85_GM000794	94.1	6.4e-206	WP_027879999.1	acyltransferase [Mesoflavibacter zeaxanthinifaciens]
Z85_GM000795	99.2	0.0e+00	WP_027879998.1	aconitate hydratase [Mesoflavibacter zeaxanthinifaciens]
Z85_GM000796	99.7	0.0e+00	WP_027879997.1	aconitate hydratase [Mesoflavibacter zeaxanthinifaciens]
Z85_GM000797	94.7	1.2e-99	WP_027879996.1	thiol-disulfide oxidoreductase [Mesoflavibacter zeaxanthinifaciens]
Z85_GM000798	98.2	2.4e-216	WP_027879995.1	lycopene cyclase [Mesoflavibacter zeaxanthinifaciens]
Z85_GM000799	100	6.9e-78	WP_027879994.1	beta-carotene hydroxylase [Mesoflavibacter zeaxanthinifaciens]
Z85_GM000800	100	1.6e-156	WP_027879993.1	phytoene synthase [Mesoflavibacter zeaxanthinifaciens]
Z85_GM000801	99.6	1.5e-287	WP_027879992.1	phytoene dehydrogenase [Mesoflavibacter zeaxanthinifaciens]
Z85_GM000802	99	9.7e-168	WP_027879991.1	MerR family transcriptional regulator [Mesoflavibacter zeaxanthinifaciens]
Z85_GM000803	100	1.2e-90	WP_027879990.1	shikimate kinase [Mesoflavibacter zeaxanthinifaciens]
Z85_GM000804	98.8	3.9e-86	WP_027879989.1	phosphoribosyltransferase [Mesoflavibacter zeaxanthinifaciens]
Z85_GM000805	100	4.8e-65	WP_027879988.1	RNA-binding protein [Mesoflavibacter zeaxanthinifaciens]
Z85_GM000806	99.7	1.5e-204	WP_051169850.1	hypothetical protein [Mesoflavibacter zeaxanthinifaciens]
Z85_GM000807	100	4.6e-113	WP_051169849.1	hypothetical protein [Mesoflavibacter zeaxanthinifaciens]
Z85_GM000808	100	9.8e-179	WP_027879986.1	transketolase [Mesoflavibacter zeaxanthinifaciens]
Z85_GM000809	100	6.9e-160	WP_027879985.1	transketolase [Mesoflavibacter zeaxanthinifaciens]
Z85_GM000810	99.7	2.1e-220	WP_027879984.1	tRNA-guanine(34) transglycosylase [Mesoflavibacter zeaxanthinifaciens]
Z85_GM000811	100	2.5e-199	WP_027879983.1	membrane protein [Mesoflavibacter zeaxanthinifaciens]
Z85_GM000812	100	4.2e-163	WP_027879982.1	permease [Mesoflavibacter zeaxanthinifaciens]
Z85_GM000813	99.7	1.5e-179	WP_027879981.1	acetyl-CoA carboxylase carboxyltransferase subunit alpha [Mesoflavibacter zeaxanthinifaciens]
Z85_GM000814	100	1.1e-285	WP_027879980.1	replicative DNA helicase [Mesoflavibacter zeaxanthinifaciens]
Z85_GM000815	99.7	6.5e-164	WP_027879979.1	AI-2E family transporter [Mesoflavibacter zeaxanthinifaciens]
Z85_GM000816	100	1.0e-230	WP_036227329.1	hypothetical protein [Mesoflavibacter zeaxanthinifaciens]
Z85_GM000817	97.2	1.6e-72	WP_027879977.1	secondary thiamine-phosphate synthase [Mesoflavibacter zeaxanthinifaciens]
Z85_GM000818	98.9	1.3e-40	WP_027879976.1	hypothetical protein [Mesoflavibacter zeaxanthinifaciens]
Z85_GM000819	99.2	5.4e-202	WP_051169848.1	adenylate cyclase [Mesoflavibacter zeaxanthinifaciens]
Z85_GM000820	97.4	6.5e-147	WP_036227326.1	haloacid dehalogenase [Mesoflavibacter zeaxanthinifaciens]
Z85_GM000821	100	5.8e-57	WP_027879973.1	50S ribosomal protein L20 [Mesoflavibacter zeaxanthinifaciens]
Z85_GM000822	100	9.4e-28	WP_027879972.1	50S ribosomal protein L35 [Mesoflavibacter zeaxanthinifaciens]
Z85_GM000823	100	1.2e-63	WP_051169847.1	translation initiation factor IF-3 [Mesoflavibacter zeaxanthinifaciens]
Z85_GM000824	99.8	0.0e+00	WP_027879970.1	threonine--tRNA ligase [Mesoflavibacter zeaxanthinifaciens]
Z85_GM000825	99.7	3.5e-173	WP_027880702.1	membrane protein [Mesoflavibacter zeaxanthinifaciens]
Z85_GM000826	99.2	0.0e+00	WP_027880701.1	flagellar motor protein MotB [Mesoflavibacter zeaxanthinifaciens]
Z85_GM000827	99.4	5.6e-96	WP_027880700.1	isopentenyl-diphosphate Delta-isomerase [Mesoflavibacter zeaxanthinifaciens]
Z85_GM000828	99.3	1.4e-73	WP_027880699.1	6-pyruvoyl tetrahydrobiopterin synthase [Mesoflavibacter zeaxanthinifaciens]
Z85_GM000829	100	4.1e-42	WP_027880698.1	hypothetical protein [Mesoflavibacter zeaxanthinifaciens]
Z85_GM000830	99.1	3.0e-124	WP_027880697.1	hypothetical protein [Mesoflavibacter zeaxanthinifaciens]
Z85_GM000831	100	1.2e-243	WP_027880696.1	membrane protein [Mesoflavibacter zeaxanthinifaciens]
Z85_GM000832	99.3	1.7e-167	WP_027880695.1	alpha/beta hydrolase [Mesoflavibacter zeaxanthinifaciens]
Z85_GM000833	99	5.4e-111	WP_027880694.1	2OG-Fe(II) oxygenase [Mesoflavibacter zeaxanthinifaciens]
Z85_GM000834	98.3	3.7e-62	WP_027880693.1	hypothetical protein [Mesoflavibacter zeaxanthinifaciens]
Z85_GM000835	98.6	5.3e-123	WP_027880692.1	peptidase M15 [Mesoflavibacter zeaxanthinifaciens]
Z85_GM000836	98.4	4.5e-63	WP_027880691.1	glyoxalase [Mesoflavibacter zeaxanthinifaciens]
Z85_GM000837	97.1	4.3e-227	WP_027880690.1	peptidase M48 [Mesoflavibacter zeaxanthinifaciens]
Z85_GM000838	96.2	3.1e-138	WP_027880689.1	rRNA methyltransferase [Mesoflavibacter zeaxanthinifaciens]
Z85_GM000839	99.3	8.9e-157	WP_027880688.1	hypothetical protein [Mesoflavibacter zeaxanthinifaciens]
Z85_GM000840	98.6	3.0e-236	WP_027880687.1	amidohydrolase [Mesoflavibacter zeaxanthinifaciens]
Z85_GM000841	98.5	0.0e+00	WP_027880686.1	amidohydrolase [Mesoflavibacter zeaxanthinifaciens]
Z85_GM000842	98	1.5e-204	WP_027880685.1	amino acid permease [Mesoflavibacter zeaxanthinifaciens]
Z85_GM000843	98.8	1.6e-276	WP_027880684.1	aminoacyl-histidine dipeptidase [Mesoflavibacter zeaxanthinifaciens]
Z85_GM000844	100	6.6e-180	WP_027880683.1	hypothetical protein [Mesoflavibacter zeaxanthinifaciens]
Z85_GM000845	98.7	1.3e-223	WP_027880682.1	peptidylprolyl isomerase [Mesoflavibacter zeaxanthinifaciens]
Z85_GM000846	99.5	3.4e-99	WP_027880681.1	gliding motility-associated peptidyl-prolyl isomerase GldI [Mesoflavibacter zeaxanthinifaciens]
Z85_GM000847	99.7	1.5e-190	WP_027880680.1	exopolyphosphatase [Mesoflavibacter zeaxanthinifaciens]
Z85_GM000848	100	1.3e-71	WP_027880679.1	nucleoside-diphosphate kinase [Mesoflavibacter zeaxanthinifaciens]
Z85_GM000849	100	9.1e-28	WP_027880678.1	cold-shock protein [Mesoflavibacter zeaxanthinifaciens]
Z85_GM000850	100	4.0e-46	WP_027880677.1	hypothetical protein [Mesoflavibacter zeaxanthinifaciens]
Z85_GM000851	99.3	5.3e-73	WP_027880676.1	hypothetical protein [Mesoflavibacter zeaxanthinifaciens]
Z85_GM000852	100	2.2e-203	WP_027880675.1	DNA recombination protein RecF [Mesoflavibacter zeaxanthinifaciens]
Z85_GM000853	100	7.2e-140	WP_027880674.1	hypothetical protein [Mesoflavibacter zeaxanthinifaciens]
Z85_GM000854	98.1	2.9e-83	WP_027880673.1	6, 7-dimethyl-8-ribityllumazine synthase [Mesoflavibacter zeaxanthinifaciens]
Z85_GM000855	95.8	1.7e-30	WP_027880672.1	hypothetical protein [Mesoflavibacter zeaxanthinifaciens]
Z85_GM000856	100	4.9e-46	WP_027880671.1	hypothetical protein [Mesoflavibacter zeaxanthinifaciens]
Z85_GM000857	99.2	0.0e+00	WP_027880670.1	DNA mismatch repair protein MutL [Mesoflavibacter zeaxanthinifaciens]
Z85_GM000858	99.6	4.0e-143	WP_027880669.1	rhomboid family intramembrane serine protease [Mesoflavibacter zeaxanthinifaciens]
Z85_GM000859	99.6	1.8e-160	WP_027880668.1	rhomboid family intramembrane serine protease [Mesoflavibacter zeaxanthinifaciens]
Z85_GM000861	99.6	1.3e-135	WP_027880667.1	endonuclease [Mesoflavibacter zeaxanthinifaciens]
Z85_GM000862	99	1.9e-51	WP_027880666.1	hypothetical protein [Mesoflavibacter zeaxanthinifaciens]
Z85_GM000863	99.5	1.7e-118	WP_027880665.1	hypothetical protein [Mesoflavibacter zeaxanthinifaciens]
Z85_GM000865	99.3	0.0e+00	WP_027880664.1	signal peptidase I [Mesoflavibacter zeaxanthinifaciens]
Z85_GM000866	99.1	3.7e-127	WP_027880663.1	4-hydroxy-tetrahydrodipicolinate reductase [Mesoflavibacter zeaxanthinifaciens]
Z85_GM000867	99.5	2.4e-117	WP_027880662.1	hypothetical protein [Mesoflavibacter zeaxanthinifaciens]
Z85_GM000868	100	8.4e-164	WP_027880661.1	chromosome partitioning protein ParB [Mesoflavibacter zeaxanthinifaciens]
Z85_GM000869	100	4.1e-135	WP_027880660.1	chromosome partitioning protein ParA [Mesoflavibacter zeaxanthinifaciens]
Z85_GM000870	98.9	0.0e+00	WP_027880659.1	peptidase M16 [Mesoflavibacter zeaxanthinifaciens]
Z85_GM000871	99.7	0.0e+00	WP_027880658.1	methylmalonyl-CoA mutase [Mesoflavibacter zeaxanthinifaciens]
Z85_GM000872	98.4	7.5e-98	WP_027880657.1	hypothetical protein [Mesoflavibacter zeaxanthinifaciens]
Z85_GM000873	99.1	3.6e-130	WP_027880656.1	hypothetical protein [Mesoflavibacter zeaxanthinifaciens]
Z85_GM000874	97.1	4.0e-247	WP_027880655.1	methylmalonyl-CoA mutase [Mesoflavibacter zeaxanthinifaciens]
Z85_GM000875	99	3.3e-48	WP_027880654.1	septum formation initiator [Mesoflavibacter zeaxanthinifaciens]
Z85_GM000876	99.5	1.8e-109	WP_027880653.1	uridine kinase [Mesoflavibacter zeaxanthinifaciens]
Z85_GM000877	97.2	2.3e-52	WP_051169882.1	cytochrome c [Mesoflavibacter zeaxanthinifaciens]
Z85_GM000878	97.8	1.2e-215	WP_036227593.1	hypothetical protein [Mesoflavibacter zeaxanthinifaciens]
Z85_GM000879	98.6	3.2e-120	WP_027880650.1	oxygen-insensitive NAD(P)H-dependent nitroreductase NfsB [Mesoflavibacter zeaxanthinifaciens]
Z85_GM000880	100	1.7e-86	WP_036227585.1	cupin [Mesoflavibacter zeaxanthinifaciens]
Z85_GM000881	99.3	1.8e-157	WP_027880648.1	hypothetical protein [Mesoflavibacter zeaxanthinifaciens]
Z85_GM000882	100	7.0e-213	WP_051169881.1	hypothetical protein [Mesoflavibacter zeaxanthinifaciens]
Z85_GM000883	100	1.9e-157	WP_027880646.1	AraC family transcriptional regulator [Mesoflavibacter zeaxanthinifaciens]
Z85_GM000884	100	1.6e-184	WP_027880645.1	hypothetical protein [Mesoflavibacter zeaxanthinifaciens]
Z85_GM000885	100	2.9e-144	WP_027880644.1	short-chain dehydrogenase [Mesoflavibacter zeaxanthinifaciens]
Z85_GM000886	97.3	5.2e-82	WP_027880643.1	NAD(P)H oxidoreductase [Mesoflavibacter zeaxanthinifaciens]
Z85_GM000887	97.6	0.0e+00	WP_027880642.1	potassium transporter [Mesoflavibacter zeaxanthinifaciens]
Z85_GM000888	97.3	1.4e-211	WP_027880641.1	membrane protein [Mesoflavibacter zeaxanthinifaciens]
Z85_GM000889	93.9	8.4e-09	WP_027880640.1	hypothetical protein [Mesoflavibacter zeaxanthinifaciens]
Z85_GM000890	96.9	5.7e-226	WP_027880639.1	ergothioneine biosynthesis protein EgtB [Mesoflavibacter zeaxanthinifaciens]
Z85_GM000891	99.4	2.5e-174	WP_027880638.1	dimethylhistidine N-methyltransferase [Mesoflavibacter zeaxanthinifaciens]
Z85_GM000892	97.7	6.9e-115	WP_027880637.1	hypothetical protein [Mesoflavibacter zeaxanthinifaciens]
Z85_GM000894	99.1	4.1e-112	WP_027880636.1	hypothetical protein [Mesoflavibacter zeaxanthinifaciens]
Z85_GM000895	97.7	2.6e-165	WP_027880635.1	permease [Mesoflavibacter zeaxanthinifaciens]
Z85_GM000896	99	7.5e-119	WP_027880634.1	transglutaminase [Mesoflavibacter zeaxanthinifaciens]
Z85_GM000897	100	2.5e-96	WP_027880633.1	alkyl hydroperoxide reductase [Mesoflavibacter zeaxanthinifaciens]
Z85_GM000898	99.5	1.6e-110	WP_027880632.1	flavodoxin [Mesoflavibacter zeaxanthinifaciens]
Z85_GM000899	100	4.5e-60	WP_027880631.1	HxlR family transcriptional regulator [Mesoflavibacter zeaxanthinifaciens]
Z85_GM000900	99.5	1.2e-104	WP_027880630.1	Crp/Fnr family transcriptional regulator [Mesoflavibacter zeaxanthinifaciens]
Z85_GM000901	99.1	3.3e-121	WP_036227592.1	thiamine biosynthesis protein ThiJ [Mesoflavibacter zeaxanthinifaciens]
Z85_GM000902	97.9	6.4e-145	WP_027880628.1	MFS transporter [Mesoflavibacter zeaxanthinifaciens]
Z85_GM000903	61.8	5.0e-20	GAL82721.1	aldo-keto reductase family 1 member B10 [Algibacter lectus]
Z85_GM000904	97.5	3.9e-183	WP_036227582.1	hypothetical protein [Mesoflavibacter zeaxanthinifaciens]
Z85_GM000905	93.8	2.5e-64	WP_027880624.1	VOC family protein [Mesoflavibacter zeaxanthinifaciens]
Z85_GM000906	98.8	8.7e-97	WP_027880623.1	5'-3'-deoxyribonucleotidase [Mesoflavibacter zeaxanthinifaciens]
Z85_GM000907	98.7	9.9e-218	WP_027880622.1	NADH-dependent alcohol dehydrogenase [Mesoflavibacter zeaxanthinifaciens]
Z85_GM000908	99	8.6e-115	WP_027880621.1	NAD(P)H-dependent oxidoreductase [Mesoflavibacter zeaxanthinifaciens]
Z85_GM000909	100	4.3e-105	WP_027880620.1	TetR family transcriptional regulator [Mesoflavibacter zeaxanthinifaciens]
Z85_GM000910	99	2.5e-163	WP_027880619.1	membrane protein [Mesoflavibacter zeaxanthinifaciens]
Z85_GM000911	99.3	1.9e-160	WP_027880618.1	LysR family transcriptional regulator [Mesoflavibacter zeaxanthinifaciens]
Z85_GM000912	97.7	1.8e-141	WP_027880617.1	hypothetical protein [Mesoflavibacter zeaxanthinifaciens]
Z85_GM000913	98.5	3.7e-256	WP_027880616.1	succinate-semialdehyde dehydrogenase [Mesoflavibacter zeaxanthinifaciens]
Z85_GM000914	99.1	8.5e-50	WP_027880615.1	hypothetical protein [Mesoflavibacter zeaxanthinifaciens]
Z85_GM000915	99.1	1.1e-52	WP_027880614.1	hypothetical protein [Mesoflavibacter zeaxanthinifaciens]
Z85_GM000916	97	5.1e-29	WP_027880613.1	hypothetical protein [Mesoflavibacter zeaxanthinifaciens]
Z85_GM000917	98.6	1.6e-75	WP_027880612.1	hemerythrin [Mesoflavibacter zeaxanthinifaciens]
Z85_GM000918	97.8	6.0e-201	WP_027880611.1	DNA topoisomerase I [Mesoflavibacter zeaxanthinifaciens]
Z85_GM000919	62.5	1.4e-08	AEH02287.1	UPF0391 membrane protein ytjA [Lacinutrix sp. 5H-3-7-4]
Z85_GM000920	100	8.6e-77	WP_027880610.1	hypothetical protein [Mesoflavibacter zeaxanthinifaciens]
Z85_GM000921	100	2.3e-71	WP_027880609.1	hypothetical protein [Mesoflavibacter zeaxanthinifaciens]
Z85_GM000922	100	1.3e-186	WP_027880608.1	thioredoxin-disulfide reductase [Mesoflavibacter zeaxanthinifaciens]
Z85_GM000923	97	5.9e-137	WP_027880607.1	DUF2807 domain-containing protein [Mesoflavibacter zeaxanthinifaciens]
Z85_GM000924	95.8	0.0e+00	WP_027880606.1	phage-shock protein [Mesoflavibacter zeaxanthinifaciens]
Z85_GM000925	100	1.7e-56	WP_027880605.1	transcriptional regulator [Mesoflavibacter zeaxanthinifaciens]
Z85_GM000926	99.3	1.0e-77	WP_027880604.1	hypothetical protein [Mesoflavibacter zeaxanthinifaciens]
Z85_GM000927	99.3	6.5e-80	WP_027880603.1	thioesterase [Mesoflavibacter zeaxanthinifaciens]
Z85_GM000928	99.2	4.4e-148	WP_027880602.1	TIGR00266 family protein [Mesoflavibacter zeaxanthinifaciens]
Z85_GM000929	100	4.2e-28	WP_027880601.1	hypothetical protein [Mesoflavibacter zeaxanthinifaciens]
Z85_GM000930	48	2.6e-23	WP_055442464.1	hypothetical protein [Lacinutrix himadriensis]
Z85_GM000931	75.3	4.4e-116	WP_055442463.1	hypothetical protein [Lacinutrix himadriensis]
Z85_GM000932	77.6	8.5e-160	WP_028281678.1	cytochrome-c peroxidase [Olleya marilimosa]
Z85_GM000933	70.5	4.7e-136	WP_028281679.1	hypothetical protein [Olleya marilimosa]
Z85_GM000934	100	1.8e-172	WP_027880600.1	transcriptional regulator [Mesoflavibacter zeaxanthinifaciens]
Z85_GM000935	99.4	1.7e-83	WP_027880599.1	DNA starvation/stationary phase protection protein [Mesoflavibacter zeaxanthinifaciens]
Z85_GM000936	100	4.3e-88	WP_027880598.1	hypothetical protein [Mesoflavibacter zeaxanthinifaciens]
Z85_GM000937	100	4.6e-57	WP_027880597.1	transcriptional regulator [Mesoflavibacter zeaxanthinifaciens]
Z85_GM000938	99.8	4.6e-248	WP_027880596.1	hypothetical protein [Mesoflavibacter zeaxanthinifaciens]
Z85_GM000939	98.9	3.9e-149	WP_051169880.1	hypothetical protein [Mesoflavibacter zeaxanthinifaciens]
Z85_GM000940	98.5	6.1e-262	WP_027880595.1	two-component sensor histidine kinase [Mesoflavibacter zeaxanthinifaciens]
Z85_GM000941	98.7	2.0e-125	WP_027880594.1	DNA-binding response regulator [Mesoflavibacter zeaxanthinifaciens]
Z85_GM000942	97.1	0.0e+00	WP_027880593.1	T9SS C-terminal target domain-containing protein [Mesoflavibacter zeaxanthinifaciens]
Z85_GM000943	99.1	0.0e+00	WP_027880592.1	T9SS C-terminal target domain-containing protein [Mesoflavibacter zeaxanthinifaciens]
Z85_GM000944	98.2	5.1e-86	WP_027880591.1	hypothetical protein [Mesoflavibacter zeaxanthinifaciens]
Z85_GM000945	98.1	1.4e-52	WP_027880590.1	QacE family quaternary ammonium compound efflux SMR transporter [Mesoflavibacter zeaxanthinifaciens]
Z85_GM000946	82.4	4.0e-93	EPR74123.1	hypothetical protein [Winogradskyella psychrotolerans RS-3, ADIWIN_0852]
Z85_GM000947	78	4.7e-09	EAP87155.1	hypothetical protein [Croceibacter atlanticus HTCC2559, CA2559_00330]
Z85_GM000948	99.4	0.0e+00	WP_027880588.1	T9SS C-terminal target domain-containing protein [Mesoflavibacter zeaxanthinifaciens]
Z85_GM000949	99.1	2.5e-246	WP_051169879.1	hypothetical protein [Mesoflavibacter zeaxanthinifaciens]
Z85_GM000950	100	8.2e-189	WP_027880587.1	hypothetical protein [Mesoflavibacter zeaxanthinifaciens]
Z85_GM000951	62.1	3.7e-129	WP_042292017.1	recombinase [Nonlabens ulvanivorans]
Z85_GM000952	88.6	2.0e-166	WP_027885461.1	hypothetical protein [Mesonia mobilis]
Z85_GM000953	93.9	1.4e-45	WP_027885460.1	DNA-binding protein [Mesonia mobilis]
Z85_GM000954	98	4.7e-47	WP_027885459.1	DNA-binding protein [Mesonia mobilis]
Z85_GM000955	92.1	1.0e-161	SDH92572.1	VirE N-terminal domain-containing protein [Winogradskyella thalassocola]
Z85_GM000956	97.9	0.0e+00	WP_027885457.1	DNA primase [Mesonia mobilis]
Z85_GM000957	95.9	2.6e-42	WP_027885456.1	transcriptional regulator [Mesonia mobilis]
Z85_GM000958	98.3	0.0e+00	WP_036243660.1	hypothetical protein [Mesonia mobilis]
Z85_GM000959	96.5	1.6e-43	WP_027885454.1	hypothetical protein [Mesonia mobilis]
Z85_GM000960	98.4	0.0e+00	WP_054851362.1	multidrug transporter AcrB [Olleya sp. ITB9]
Z85_GM000961	100	1.1e-227	WP_013622779.1	efflux transporter, RND family, MFP subunit [Cellulophaga lytica DSM 7489]
Z85_GM000962	98.5	7.7e-72	WP_054851361.1	transcriptional regulator [Olleya sp. ITB9]
Z85_GM000963	100	4.3e-108	WP_027879793.1	heavy metal transporter [Mesoflavibacter zeaxanthinifaciens]
Z85_GM000964	96.9	0.0e+00	WP_013868947.1	cadmium/zinc/cobalt-transporting ATPase [Lacinutrix sp. 5H-3-7-4]
Z85_GM000965	99.2	1.5e-64	WP_027879795.1	MULTISPECIES: hypothetical protein [Flavobacteriaceae|Mangrovimonas yunxiaonensis,]
Z85_GM000966	96.6	0.0e+00	WP_054851358.1	cation transporter [Olleya sp. ITB9]
Z85_GM000967	92.9	1.3e-201	WP_036122977.1	transporter [Mangrovimonas yunxiaonensis]
Z85_GM000968	96.9	0.0e+00	WP_027879798.1	copper oxidase [Mesoflavibacter zeaxanthinifaciens]
Z85_GM000969	99	1.0e-109	WP_027879799.1	hypothetical protein [Mesoflavibacter zeaxanthinifaciens]
Z85_GM000970	100	4.0e-82	WP_027879800.1	hypothetical protein [Mesoflavibacter zeaxanthinifaciens]
Z85_GM000971	97.3	0.0e+00	SDS90462.1	Cu2+-exporting ATPase [Winogradskyella sp. RHA_55]
Z85_GM000972	100	1.1e-138	WP_027879802.1	MULTISPECIES: cation transporter [Flavobacteriaceae|Mangrovimonas yunxiaonensis]
Z85_GM000973	93.1	4.2e-46	WP_013868937.1	protein of unknown function DUF305 [Lacinutrix sp. 5H-3-7-4]
Z85_GM000974	96.5	0.0e+00	WP_054851355.1	RND transporter [Olleya sp. ITB9]
Z85_GM000975	100	7.5e-90	WP_051881039.1	MULTISPECIES: heavy metal transporter [Flavobacteriaceae|Mangrovimonas yunxiaonensis]
Z85_GM000977	96.9	4.8e-44	SDH93232.1	DNA binding domain-containing protein, excisionase family [Winogradskyella thalassocola]
Z85_GM000978	99.4	1.7e-83	WP_051191358.1	hypothetical protein [Mesonia mobilis]
Z85_GM000979	100	8.7e-115	WP_027885438.1	hypothetical protein [Mesonia mobilis]
Z85_GM000980	63	3.6e-45	WP_055442119.1	hypothetical protein [Lacinutrix himadriensis]
Z85_GM000981	94.3	2.6e-93	SDT05769.1	hypothetical protein [Winogradskyella sp. RHA_55, SAMN04489797_3138]
Z85_GM000982	76.9	7.7e-147	WP_066314960.1	hypothetical protein [Aquimarina sp.]
Z85_GM000983	97.4	2.4e-129	WP_027880571.1	hypothetical protein [Mesoflavibacter zeaxanthinifaciens]
Z85_GM000985	72.2	1.5e-51	WP_069831214.1	hypothetical protein [Algibacter sp.]
Z85_GM000986	88.8	0.0e+00	WP_034893804.1	hypothetical protein [Gillisia sp. Hel_I_29]
Z85_GM000987	87.8	4.5e-79	SDZ57897.1	hypothetical protein [Flavobacterium aquidurense, SAMN05444397_109145]
Z85_GM000988	88.1	5.1e-201	WP_034893811.1	hypothetical protein [Gillisia sp. Hel_I_29]
Z85_GM000989	100	9.0e-73	WP_027880575.1	hypothetical protein [Mesoflavibacter zeaxanthinifaciens]
Z85_GM000990	88	2.6e-103	WP_027880790.1	hypothetical protein [Mesoflavibacter zeaxanthinifaciens]
Z85_GM000991	88.6	4.8e-125	SDW68345.1	Ectoine hydroxylase-related dioxygenase, phytanoyl-CoA dioxygenase (PhyH) family [Aequorivita viscosa]
Z85_GM000994	55.1	1.4e-53	WP_013304989.1	hypothetical protein [Maribacter sp.]
Z85_GM000997	79	1.6e-89	WP_028289753.1	hypothetical protein [Olleya sp. VCSA23]
Z85_GM000998	62.5	1.8e-06	SDB50227.1	hypothetical protein [Flavobacteriaceae bacterium MAR_2010_188, SAMN03097699_1747]
Z85_GM000999	74.8	3.4e-276	WP_067151687.1	hypothetical protein [Tamlana agarivorans]
Z85_GM001001	44.3	7.4e-35	WP_027880814.1	hypothetical protein [Mesoflavibacter zeaxanthinifaciens]
Z85_GM001003	100	5.5e-271	WP_027880565.1	hypothetical protein [Mesoflavibacter zeaxanthinifaciens]
Z85_GM001004	98.3	1.8e-202	WP_027878569.1	integrase [Mesoflavibacter zeaxanthinifaciens]
Z85_GM001005	98.2	4.0e-126	WP_051169797.1	hypothetical protein [Mesoflavibacter zeaxanthinifaciens]
Z85_GM001006	97.9	2.3e-98	WP_027878570.1	hypothetical protein [Mesoflavibacter zeaxanthinifaciens]
Z85_GM001007	97.3	4.9e-53	WP_027878571.1	tRNA-binding protein [Mesoflavibacter zeaxanthinifaciens]
Z85_GM001008	100	5.3e-64	WP_036226860.1	DNA-binding protein [Mesoflavibacter zeaxanthinifaciens]
Z85_GM001009	99.5	0.0e+00	WP_027878573.1	ABC transporter [Mesoflavibacter zeaxanthinifaciens]
Z85_GM001010	100	3.7e-206	WP_027878574.1	leucine dehydrogenase [Mesoflavibacter zeaxanthinifaciens]
Z85_GM001011	99.4	1.4e-174	WP_027878575.1	transcription antitermination factor NusB [Mesoflavibacter zeaxanthinifaciens]
Z85_GM001012	100	2.4e-85	WP_027878576.1	hypothetical protein [Mesoflavibacter zeaxanthinifaciens]
Z85_GM001013	100	6.7e-46	WP_027878577.1	preprotein translocase subunit YajC [Mesoflavibacter zeaxanthinifaciens]
Z85_GM001014	99	5.7e-108	WP_027878578.1	hypothetical protein [Mesoflavibacter zeaxanthinifaciens]
Z85_GM001015	99.6	0.0e+00	WP_027878579.1	TonB-dependent receptor [Mesoflavibacter zeaxanthinifaciens]
Z85_GM001016	96.5	1.2e-72	WP_027878580.1	hypothetical protein [Mesoflavibacter zeaxanthinifaciens]
Z85_GM001017	40.7	2.0e-91	WP_044403750.1	hypothetical protein [Lacinutrix sp. Hel_I_90]
Z85_GM001018	99.8	4.0e-236	WP_051169798.1	cell division protein FtsB [Mesoflavibacter zeaxanthinifaciens]
Z85_GM001019	98.2	3.3e-178	WP_027878584.1	magnesium chelatase [Mesoflavibacter zeaxanthinifaciens]
Z85_GM001020	98.7	2.0e-229	WP_027878585.1	hypothetical protein [Mesoflavibacter zeaxanthinifaciens]
Z85_GM001021	98.8	2.2e-141	WP_051169799.1	DUF4129 domain-containing protein [Mesoflavibacter zeaxanthinifaciens]
Z85_GM001022	99.7	6.0e-173	WP_027878586.1	hypothetical protein [Mesoflavibacter zeaxanthinifaciens]
Z85_GM001023	98.8	1.1e-182	WP_027878587.1	membrane protein [Mesoflavibacter zeaxanthinifaciens]
Z85_GM001024	99.6	2.0e-134	WP_027878588.1	transporter [Mesoflavibacter zeaxanthinifaciens]
Z85_GM001025	99.5	4.5e-105	WP_027878589.1	hypothetical protein [Mesoflavibacter zeaxanthinifaciens]
Z85_GM001026	99.1	9.0e-132	WP_027878590.1	peptidyl-prolyl cis-trans isomerase [Mesoflavibacter zeaxanthinifaciens]
Z85_GM001027	98.6	1.3e-113	WP_027878591.1	coenzyme A pyrophosphatase [Mesoflavibacter zeaxanthinifaciens]
Z85_GM001028	100	1.8e-149	WP_027878592.1	1-acyl-sn-glycerol-3-phosphate acyltransferase [Mesoflavibacter zeaxanthinifaciens]
Z85_GM001030	67.1	2.7e-76	WP_028281692.1	hypothetical protein [Olleya marilimosa]
Z85_GM001031	99.4	7.0e-88	WP_027878594.1	DNA-directed RNA polymerase sigma-70 factor [Mesoflavibacter zeaxanthinifaciens]
Z85_GM001032	96	6.1e-19	WP_027878595.1	hypothetical protein [Mesoflavibacter zeaxanthinifaciens]
Z85_GM001033	99.3	3.8e-253	WP_027878596.1	histidine kinase [Mesoflavibacter zeaxanthinifaciens]
Z85_GM001034	100	8.6e-61	WP_027878597.1	hypothetical protein [Mesoflavibacter zeaxanthinifaciens]
Z85_GM001035	98.8	5.2e-135	WP_027878598.1	DNA-binding response regulator [Mesoflavibacter zeaxanthinifaciens]
Z85_GM001036	99.7	3.1e-219	WP_027878599.1	hypothetical protein [Mesoflavibacter zeaxanthinifaciens]
Z85_GM001037	99.5	5.5e-117	WP_027878600.1	molecular chaperone DnaK [Mesoflavibacter zeaxanthinifaciens]
Z85_GM001038	100	8.2e-101	WP_027878601.1	hypothetical protein [Mesoflavibacter zeaxanthinifaciens]
Z85_GM001039	98.8	7.5e-243	WP_027878602.1	cell surface protein [Mesoflavibacter zeaxanthinifaciens]
Z85_GM001040	98.9	0.0e+00	WP_027878603.1	TonB-dependent receptor [Mesoflavibacter zeaxanthinifaciens]
Z85_GM001041	99.6	2.4e-146	WP_027878604.1	anti-sigma-K factor RskA [Mesoflavibacter zeaxanthinifaciens]
Z85_GM001042	100	4.5e-93	WP_027878605.1	DNA-directed RNA polymerase sigma-70 factor [Mesoflavibacter zeaxanthinifaciens]
Z85_GM001043	99.5	3.3e-111	WP_027878606.1	hypothetical protein [Mesoflavibacter zeaxanthinifaciens]
Z85_GM001044	98.9	1.1e-102	WP_027878607.1	superoxide dismutase [Mesoflavibacter zeaxanthinifaciens]
Z85_GM001045	99.2	0.0e+00	WP_027878608.1	hypothetical protein [Mesoflavibacter zeaxanthinifaciens]
Z85_GM001046	99.2	1.0e-214	WP_027878609.1	VWA domain-containing protein [Mesoflavibacter zeaxanthinifaciens]
Z85_GM001047	99.2	3.2e-274	WP_027878610.1	hypothetical protein [Mesoflavibacter zeaxanthinifaciens]
Z85_GM001048	98.5	0.0e+00	WP_027878611.1	peptidase M1 [Mesoflavibacter zeaxanthinifaciens]
Z85_GM001049	98.6	0.0e+00	WP_027878612.1	bifunctional alpha, alpha-trehalose-phosphate synthase (UDP-forming)/trehalose-phosphatase [Mesoflavibacter zeaxanthinifaciens]
Z85_GM001050	99.7	0.0e+00	WP_027878613.1	glycoside hydrolase [Mesoflavibacter zeaxanthinifaciens]
Z85_GM001051	99.8	3.0e-258	WP_027878614.1	peptidase M28 [Mesoflavibacter zeaxanthinifaciens]
Z85_GM001052	100	0.0e+00	WP_027878615.1	acyl-CoA dehydrogenase [Mesoflavibacter zeaxanthinifaciens]
Z85_GM001053	99.5	5.2e-222	WP_027878617.1	acetyl-CoA acetyltransferase [Mesoflavibacter zeaxanthinifaciens]
Z85_GM001054	99.5	0.0e+00	WP_027878618.1	3-hydroxyacyl-CoA dehydrogenase [Mesoflavibacter zeaxanthinifaciens]
Z85_GM001055	100	1.6e-78	WP_027878619.1	MarR family transcriptional regulator [Mesoflavibacter zeaxanthinifaciens]
Z85_GM001056	99.8	0.0e+00	WP_027878620.1	AMP-dependent synthetase [Mesoflavibacter zeaxanthinifaciens]
Z85_GM001057	100	1.1e-151	WP_027878621.1	hypothetical protein [Mesoflavibacter zeaxanthinifaciens]
Z85_GM001058	98.9	0.0e+00	WP_027878622.1	phosphoribosylformylglycinamidine synthase [Mesoflavibacter zeaxanthinifaciens]
Z85_GM001059	98.9	0.0e+00	WP_027878623.1	T9SS C-terminal target domain-containing protein [Mesoflavibacter zeaxanthinifaciens]
Z85_GM001060	99.5	2.6e-229	WP_027878624.1	RNA methyltransferase [Mesoflavibacter zeaxanthinifaciens]
Z85_GM001061	83.1	1.1e-162	WP_027878625.1	oxidoreductase [Mesoflavibacter zeaxanthinifaciens]
Z85_GM001062	87.7	2.0e-68	WP_027878626.1	hypothetical protein [Mesoflavibacter zeaxanthinifaciens]
Z85_GM001063	67.9	2.0e-55	WP_027878627.1	hypothetical protein [Mesoflavibacter zeaxanthinifaciens]
Z85_GM001064	100	4.5e-96	WP_036226863.1	DNA-directed RNA polymerase sigma-70 factor [Mesoflavibacter zeaxanthinifaciens]
Z85_GM001065	100	0.0e+00	WP_027878629.1	antibiotic ABC transporter ATP-binding protein [Mesoflavibacter zeaxanthinifaciens]
Z85_GM001066	99.1	0.0e+00	WP_027878630.1	phosphoglucomutase [Mesoflavibacter zeaxanthinifaciens]
Z85_GM001067	99.4	5.2e-180	WP_027878631.1	glycosyl transferase family 2 [Mesoflavibacter zeaxanthinifaciens]
Z85_GM001068	97.7	4.1e-86	WP_027878632.1	DUF4199 domain-containing protein [Mesoflavibacter zeaxanthinifaciens]
Z85_GM001069	100	8.0e-40	WP_027878633.1	50S ribosomal protein L31 [Mesoflavibacter zeaxanthinifaciens]
Z85_GM001070	99.2	5.0e-225	WP_027878634.1	glucose-1-phosphate thymidylyltransferase [Mesoflavibacter zeaxanthinifaciens]
Z85_GM001071	98.1	5.3e-112	WP_027878635.1	lysoplasmalogenase [Mesoflavibacter zeaxanthinifaciens]
Z85_GM001072	99.6	8.4e-124	WP_027878636.1	lysoplasmalogenase [Mesoflavibacter zeaxanthinifaciens]
Z85_GM001073	98.3	1.2e-60	WP_036226866.1	hypothetical protein [Mesoflavibacter zeaxanthinifaciens]
Z85_GM001074	96.6	2.7e-306	WP_027878637.1	ABC transporter substrate-binding protein [Mesoflavibacter zeaxanthinifaciens]
Z85_GM001075	97.8	0.0e+00	WP_027878638.1	PrgI family protein [Mesoflavibacter zeaxanthinifaciens]
Z85_GM001076	99.5	4.8e-220	WP_027878639.1	ABC transporter ATP-binding protein [Mesoflavibacter zeaxanthinifaciens]
Z85_GM001077	99.5	1.2e-254	WP_027878640.1	tRNA (N(6)-L-threonylcarbamoyladenosine(37)-C(2))-methylthiotransferase MtaB [Mesoflavibacter zeaxanthinifaciens]
Z85_GM001078	97.9	2.6e-45	WP_036226950.1	N-acetyltransferase [Mesoflavibacter zeaxanthinifaciens]
Z85_GM001079	100	1.5e-125	WP_027878642.1	hypothetical protein [Mesoflavibacter zeaxanthinifaciens]
Z85_GM001080	99.7	4.4e-176	WP_027878643.1	murein transglycosylase [Mesoflavibacter zeaxanthinifaciens]
Z85_GM001081	99.8	1.6e-281	WP_027878644.1	cardiolipin synthase [Mesoflavibacter zeaxanthinifaciens]
Z85_GM001082	97.2	0.0e+00	WP_027878645.1	hypothetical protein [Mesoflavibacter zeaxanthinifaciens]
Z85_GM001083	100	1.5e-102	WP_027878646.1	hypothetical protein [Mesoflavibacter zeaxanthinifaciens]
Z85_GM001084	99.7	5.3e-163	WP_027878647.1	hypothetical protein [Mesoflavibacter zeaxanthinifaciens]
Z85_GM001085	100	9.0e-21	WP_027878648.1	MULTISPECIES: 50S ribosomal protein L34 [Algibacter alginolytica|Algibacter sp.|Flavobacteriaceae|Tamlana nanhaiensis|Tamlana sp.]
Z85_GM001086	98.5	0.0e+00	WP_027878649.1	carbamoyl phosphate synthase large subunit [Mesoflavibacter zeaxanthinifaciens]
Z85_GM001087	84.8	6.2e-97	WP_036226869.1	T9SS C-terminal target domain-containing protein [Mesoflavibacter zeaxanthinifaciens]
Z85_GM001088	95.7	6.1e-96	WP_027878650.1	acyl-CoA thioesterase [Mesoflavibacter zeaxanthinifaciens]
Z85_GM001089	63.9	4.0e-23	WP_027878651.1	hypothetical protein [Mesoflavibacter zeaxanthinifaciens]
Z85_GM001090	94	5.5e-55	WP_027878652.1	hypothetical protein [Mesoflavibacter zeaxanthinifaciens]
Z85_GM001091	98.3	3.0e-253	WP_027878655.1	DNA polymerase V [Mesoflavibacter zeaxanthinifaciens]
Z85_GM001092	94.3	2.5e-135	WP_027878656.1	ABC transporter ATP-binding protein [Mesoflavibacter zeaxanthinifaciens]
Z85_GM001093	97.2	1.6e-166	WP_051169813.1	iron ABC transporter [Mesoflavibacter zeaxanthinifaciens]
Z85_GM001094	98.4	3.9e-217	WP_027878658.1	ABC transporter substrate-binding protein [Mesoflavibacter zeaxanthinifaciens]
Z85_GM001095	88.6	3.1e-09	SEQ52095.1	hypothetical protein [Hyunsoonleella jejuensis, SAMN05421824_1879]
Z85_GM001097	98.2	0.0e+00	WP_027878659.1	TonB-dependent receptor [Mesoflavibacter zeaxanthinifaciens]
Z85_GM001098	99.4	2.8e-179	WP_051169800.1	hypothetical protein [Mesoflavibacter zeaxanthinifaciens]
Z85_GM001099	99.6	1.6e-281	WP_027878661.1	hypothetical protein [Mesoflavibacter zeaxanthinifaciens]
Z85_GM001100	100	3.2e-88	WP_027878662.1	DNA-directed RNA polymerase sigma-70 factor [Mesoflavibacter zeaxanthinifaciens]
Z85_GM001101	100	8.4e-80	WP_027878663.1	hypothetical protein [Mesoflavibacter zeaxanthinifaciens]
Z85_GM001102	100	5.2e-98	WP_027878664.1	hypothetical protein [Mesoflavibacter zeaxanthinifaciens]
Z85_GM001103	99.4	1.6e-93	WP_027878665.1	hypothetical protein [Mesoflavibacter zeaxanthinifaciens]
Z85_GM001105	99.6	9.0e-255	WP_027878666.1	adenylosuccinate lyase [Mesoflavibacter zeaxanthinifaciens]
Z85_GM001106	96.8	7.7e-99	WP_027878667.1	hypothetical protein [Mesoflavibacter zeaxanthinifaciens]
Z85_GM001107	100	9.7e-87	WP_027878668.1	cytochrome c [Mesoflavibacter zeaxanthinifaciens]
Z85_GM001108	99.5	4.3e-235	WP_027878669.1	glycosyl transferase [Mesoflavibacter zeaxanthinifaciens]
Z85_GM001109	99.6	1.6e-309	WP_027878670.1	glycosyl transferase family 2 [Mesoflavibacter zeaxanthinifaciens]
Z85_GM001110	99.6	1.8e-123	WP_027878671.1	NAD-dependent deacylase [Mesoflavibacter zeaxanthinifaciens]
Z85_GM001111	99.3	6.9e-149	WP_027878672.1	hypothetical protein [Mesoflavibacter zeaxanthinifaciens]
Z85_GM001112	98.1	1.2e-116	WP_027878673.1	rRNA methyltransferase [Mesoflavibacter zeaxanthinifaciens]
Z85_GM001113	100	1.8e-152	WP_027878675.1	membrane protein [Mesoflavibacter zeaxanthinifaciens]
Z85_GM001114	100	0.0e+00	WP_027878676.1	DEAD/DEAH box helicase [Mesoflavibacter zeaxanthinifaciens]
Z85_GM001115	99.5	7.3e-105	WP_027878677.1	non-canonical purine NTP pyrophosphatase [Mesoflavibacter zeaxanthinifaciens]
Z85_GM001116	97	1.1e-48	WP_027878678.1	30S ribosomal protein S30 [Mesoflavibacter zeaxanthinifaciens]
Z85_GM001117	96.7	1.9e-24	WP_027878679.1	hypothetical protein [Mesoflavibacter zeaxanthinifaciens]
Z85_GM001118	100	1.1e-82	WP_027878680.1	23S rRNA (pseudouridine(1915)-N(3))-methyltransferase RlmH [Mesoflavibacter zeaxanthinifaciens]
Z85_GM001119	100	9.5e-157	WP_027878681.1	nicotinate-nucleotide diphosphorylase (carboxylating) [Mesoflavibacter zeaxanthinifaciens]
Z85_GM001120	99.7	6.3e-167	WP_027878682.1	hypothetical protein [Mesoflavibacter zeaxanthinifaciens]
Z85_GM001121	100	1.1e-64	WP_036226872.1	hypothetical protein [Mesoflavibacter zeaxanthinifaciens]
Z85_GM001122	98.9	0.0e+00	WP_036226874.1	primosomal protein N' [Mesoflavibacter zeaxanthinifaciens]
Z85_GM001123	100	2.9e-124	WP_027878685.1	DNA-binding response regulator [Mesoflavibacter zeaxanthinifaciens]
Z85_GM001124	100	4.4e-57	WP_027878686.1	30S ribosomal protein S6 [Mesoflavibacter zeaxanthinifaciens]
Z85_GM001125	100	5.5e-48	WP_027878687.1	30S ribosomal protein S18 [Mesoflavibacter zeaxanthinifaciens]
Z85_GM001126	99.3	2.6e-76	WP_027878688.1	50S ribosomal protein L9 [Mesoflavibacter zeaxanthinifaciens]
Z85_GM001127	100	0.0e+00	WP_027878689.1	TonB-dependent receptor [Mesoflavibacter zeaxanthinifaciens]
Z85_GM001128	97.4	1.1e-163	WP_027878690.1	glycerophosphodiester phosphodiesterase [Mesoflavibacter zeaxanthinifaciens]
Z85_GM001129	100	1.3e-83	WP_027878691.1	hypothetical protein [Mesoflavibacter zeaxanthinifaciens]
Z85_GM001130	99.1	3.1e-255	WP_027878692.1	histidine--tRNA ligase [Mesoflavibacter zeaxanthinifaciens]
Z85_GM001131	98.8	0.0e+00	WP_027878693.1	T9SS C-terminal target domain-containing protein [Mesoflavibacter zeaxanthinifaciens]
Z85_GM001132	99.3	0.0e+00	WP_051169889.1	MAM protein, partial [Mesoflavibacter zeaxanthinifaciens]
Z85_GM001133	97.5	0.0e+00	WP_051169801.1	hypothetical protein [Mesoflavibacter zeaxanthinifaciens]
Z85_GM001134	99.3	0.0e+00	WP_027878694.1	T9SS C-terminal target domain-containing protein [Mesoflavibacter zeaxanthinifaciens]
Z85_GM001136	100	5.3e-67	WP_027878695.1	hypothetical protein [Mesoflavibacter zeaxanthinifaciens]
Z85_GM001137	98.6	3.4e-151	WP_027878696.1	aminotransferase class IV [Mesoflavibacter zeaxanthinifaciens]
Z85_GM001138	100	6.0e-104	WP_027878697.1	transcriptional regulator [Mesoflavibacter zeaxanthinifaciens]
Z85_GM001139	100	1.6e-41	WP_027878698.1	DNA-binding protein [Mesoflavibacter zeaxanthinifaciens]
Z85_GM001140	99.7	6.9e-177	WP_027878699.1	methionyl-tRNA formyltransferase [Mesoflavibacter zeaxanthinifaciens]
Z85_GM001141	99.2	0.0e+00	WP_027878700.1	ATP-dependent DNA helicase RecQ [Mesoflavibacter zeaxanthinifaciens]
Z85_GM001142	95.6	6.5e-95	WP_027878701.1	ATPase [Mesoflavibacter zeaxanthinifaciens]
Z85_GM001143	100	2.1e-47	WP_027878702.1	DUF493 domain-containing protein [Mesoflavibacter zeaxanthinifaciens]
Z85_GM001144	99.1	3.1e-120	WP_027878703.1	hypothetical protein [Mesoflavibacter zeaxanthinifaciens]
Z85_GM001145	99.5	1.4e-247	WP_027878704.1	UDP-N-acetylglucosamine 1-carboxyvinyltransferase [Mesoflavibacter zeaxanthinifaciens]
Z85_GM001146	98.2	2.1e-256	WP_027878705.1	deoxyribodipyrimidine photo-lyase [Mesoflavibacter zeaxanthinifaciens]
Z85_GM001147	100	8.8e-85	WP_027878706.1	hypothetical protein [Mesoflavibacter zeaxanthinifaciens]
Z85_GM001148	98.7	4.5e-81	WP_027878707.1	sensory protein TspO [Mesoflavibacter zeaxanthinifaciens]
Z85_GM001149	98.2	8.6e-22	WP_036226876.1	hypothetical protein [Mesoflavibacter zeaxanthinifaciens]
Z85_GM001150	98.9	1.6e-98	WP_027878708.1	glutathione peroxidase [Mesoflavibacter zeaxanthinifaciens]
Z85_GM001151	97.8	1.5e-120	WP_027878709.1	oxidoreductase [Mesoflavibacter zeaxanthinifaciens]
Z85_GM001152	100	8.6e-30	WP_027878710.1	hypothetical protein [Mesoflavibacter zeaxanthinifaciens]
Z85_GM001153	98.7	4.7e-125	WP_027878711.1	GTP cyclohydrolase I [Mesoflavibacter zeaxanthinifaciens]
Z85_GM001154	100	5.4e-45	WP_027878712.1	RNA methyltransferase [Mesoflavibacter zeaxanthinifaciens]
Z85_GM001155	99.3	4.1e-76	WP_027878713.1	hypothetical protein [Mesoflavibacter zeaxanthinifaciens]
Z85_GM001156	97.6	5.6e-290	WP_027878714.1	FAD-binding protein [Mesoflavibacter zeaxanthinifaciens]
Z85_GM001157	96.5	5.2e-299	WP_027878715.1	cryptochrome/photolyase family protein [Mesoflavibacter zeaxanthinifaciens]
Z85_GM001158	93.6	1.4e-244	WP_027878716.1	deoxyribodipyrimidine photolyase [Mesoflavibacter zeaxanthinifaciens]
Z85_GM001159	99.4	1.7e-272	WP_027878717.1	epimerase [Mesoflavibacter zeaxanthinifaciens]
Z85_GM001160	98.6	1.5e-114	WP_027878718.1	hypothetical protein [Mesoflavibacter zeaxanthinifaciens]
Z85_GM001161	98.9	3.6e-248	WP_027878719.1	ABC transporter [Mesoflavibacter zeaxanthinifaciens]
Z85_GM001162	98.6	4.1e-120	WP_027878720.1	hypothetical protein [Mesoflavibacter zeaxanthinifaciens]
Z85_GM001163	99.5	7.3e-117	WP_027878721.1	MIP family channel protein [Mesoflavibacter zeaxanthinifaciens]
Z85_GM001164	95.5	6.0e-108	WP_027878722.1	protein-tyrosine-phosphatase [Mesoflavibacter zeaxanthinifaciens]
Z85_GM001165	96.2	1.7e-86	WP_027878723.1	hypothetical protein [Mesoflavibacter zeaxanthinifaciens]
Z85_GM001166	100	1.2e-56	WP_027878724.1	transcriptional regulator [Mesoflavibacter zeaxanthinifaciens]
Z85_GM001167	99.3	1.0e-158	WP_027878725.1	hypothetical protein [Mesoflavibacter zeaxanthinifaciens]
Z85_GM001168	99	2.0e-108	WP_027878726.1	hypothetical protein [Mesoflavibacter zeaxanthinifaciens]
Z85_GM001169	99.8	3.3e-271	WP_027878727.1	glyceraldehyde-3-phosphate dehydrogenase [Mesoflavibacter zeaxanthinifaciens]
Z85_GM001170	99.1	4.0e-261	WP_027878728.1	serine protease [Mesoflavibacter zeaxanthinifaciens]
Z85_GM001171	97.3	4.4e-145	WP_027878729.1	diaminopimelate epimerase [Mesoflavibacter zeaxanthinifaciens]
Z85_GM001172	98.9	1.2e-96	WP_027878730.1	acetyltransferase [Mesoflavibacter zeaxanthinifaciens]
Z85_GM001173	98.6	2.1e-195	WP_027878731.1	aminodeoxychorismate lyase [Mesoflavibacter zeaxanthinifaciens]
Z85_GM001174	96	7.3e-168	WP_027878732.1	DUF2279 domain-containing protein [Mesoflavibacter zeaxanthinifaciens]
Z85_GM001175	99.5	1.6e-116	WP_027878733.1	hypothetical protein [Mesoflavibacter zeaxanthinifaciens]
Z85_GM001176	99.6	1.9e-131	WP_027878734.1	SAM-dependent methyltransferase [Mesoflavibacter zeaxanthinifaciens]
Z85_GM001177	100	7.7e-81	WP_027878735.1	protein-tyrosine-phosphatase [Mesoflavibacter zeaxanthinifaciens]
Z85_GM001178	100	9.5e-271	WP_027878736.1	chromosomal replication initiation protein DnaA [Mesoflavibacter zeaxanthinifaciens]
Z85_GM001179	98.5	1.1e-67	WP_027878737.1	thioesterase [Mesoflavibacter zeaxanthinifaciens]
Z85_GM001180	97.1	6.2e-110	WP_027878738.1	hypothetical protein [Mesoflavibacter zeaxanthinifaciens]
Z85_GM001181	96.9	1.8e-147	WP_036226878.1	membrane protein [Mesoflavibacter zeaxanthinifaciens]
Z85_GM001182	94.6	4.1e-106	WP_027878740.1	haloacid dehalogenase [Mesoflavibacter zeaxanthinifaciens]
Z85_GM001183	97.8	2.0e-182	WP_027878741.1	bifunctional diaminohydroxyphosphoribosylaminopyrimidine deaminase/5-amino-6-(5-phosphoribosylamino)uracil reductase [Mesoflavibacter zeaxanthinifaciens]
Z85_GM001184	96.7	4.3e-76	WP_027878742.1	hypothetical protein [Mesoflavibacter zeaxanthinifaciens]
Z85_GM001185	97.2	1.1e-77	WP_051169814.1	N-acetyltransferase [Mesoflavibacter zeaxanthinifaciens]
Z85_GM001186	96.9	7.2e-160	WP_027878744.1	protein-(glutamine-N5) methyltransferase, release factor-specific [Mesoflavibacter zeaxanthinifaciens]
Z85_GM001187	98.2	0.0e+00	WP_027878745.1	DNA ligase (NAD(+)) LigA [Mesoflavibacter zeaxanthinifaciens]
Z85_GM001188	97.9	2.6e-123	WP_027878746.1	hypothetical protein [Mesoflavibacter zeaxanthinifaciens]
Z85_GM001189	96.7	2.1e-170	WP_027878747.1	5'-nucleotidase [Mesoflavibacter zeaxanthinifaciens]
Z85_GM001190	100	6.7e-132	WP_027878748.1	5'-nucleotidase [Mesoflavibacter zeaxanthinifaciens]
Z85_GM001191	95.3	4.9e-84	WP_027878749.1	hypothetical protein [Mesoflavibacter zeaxanthinifaciens]
Z85_GM001192	98.6	8.5e-161	WP_027878750.1	4-hydroxy-tetrahydrodipicolinate synthase [Mesoflavibacter zeaxanthinifaciens]
Z85_GM001193	100	1.7e-147	WP_027878751.1	outer membrane protein assembly factor BamD [Mesoflavibacter zeaxanthinifaciens]
Z85_GM001194	100	2.8e-53	WP_027878752.1	hypothetical protein [Mesoflavibacter zeaxanthinifaciens]
Z85_GM001195	99	7.7e-221	WP_027878753.1	phosphopantothenoylcysteine decarboxylase [Mesoflavibacter zeaxanthinifaciens]
Z85_GM001196	99.3	1.8e-166	WP_027878754.1	DUF4835 domain-containing protein [Mesoflavibacter zeaxanthinifaciens]
Z85_GM001197	99.5	1.1e-299	WP_027878755.1	DNA repair protein RecN [Mesoflavibacter zeaxanthinifaciens]
Z85_GM001198	100	1.0e-152	WP_027878756.1	enoyl-ACP reductase [Mesoflavibacter zeaxanthinifaciens]
Z85_GM001199	50.3	2.8e-160	WP_013871568.1	fibronectin type III domain-containing protein [Lacinutrix sp. 5H-3-7-4]
Z85_GM001200	98.5	1.4e-186	WP_027878758.1	glycosyl transferase family 2 [Mesoflavibacter zeaxanthinifaciens]
Z85_GM001201	97.8	1.5e-174	WP_051169802.1	hypothetical protein [Mesoflavibacter zeaxanthinifaciens]
Z85_GM001202	98.5	6.4e-104	WP_027878760.1	dephospho-CoA kinase [Mesoflavibacter zeaxanthinifaciens]
Z85_GM001203	99.8	9.0e-280	WP_027878761.1	two-component sensor histidine kinase [Mesoflavibacter zeaxanthinifaciens]
Z85_GM001204	100	4.7e-130	WP_027878762.1	DNA-binding response regulator [Mesoflavibacter zeaxanthinifaciens]
Z85_GM001205	97.4	2.0e-165	WP_027878763.1	tRNA dimethylallyltransferase [Mesoflavibacter zeaxanthinifaciens]
Z85_GM001206	99.7	9.5e-157	WP_027878764.1	ion transporter [Mesoflavibacter zeaxanthinifaciens]
Z85_GM001207	98.9	0.0e+00	WP_027878765.1	hypothetical protein [Mesoflavibacter zeaxanthinifaciens]
Z85_GM001208	99.7	7.3e-224	WP_027878766.1	exonuclease [Mesoflavibacter zeaxanthinifaciens]
Z85_GM001209	100	5.0e-121	WP_027878767.1	YggS family pyridoxal phosphate enzyme [Mesoflavibacter zeaxanthinifaciens]
Z85_GM001210	99.3	5.1e-236	WP_027878768.1	hypothetical protein [Mesoflavibacter zeaxanthinifaciens]
Z85_GM001211	98.6	2.5e-160	WP_027878769.1	3-hydroxybutyryl-CoA dehydrogenase [Mesoflavibacter zeaxanthinifaciens]
Z85_GM001212	100	9.2e-177	WP_027878770.1	oxidoreductase [Mesoflavibacter zeaxanthinifaciens]
Z85_GM001213	99.1	6.7e-115	WP_027878771.1	protein-L-isoaspartate O-methyltransferase [Mesoflavibacter zeaxanthinifaciens]
Z85_GM001214	71.4	1.4e-52	WP_051419241.1	hypothetical protein [Olleya sp. VCSA23]
Z85_GM001215	97.7	0.0e+00	WP_036226887.1	membrane protein [Mesoflavibacter zeaxanthinifaciens]
Z85_GM001216	100	1.6e-78	WP_027878774.1	SsrA-binding protein [Mesoflavibacter zeaxanthinifaciens]
Z85_GM001217	96.5	1.0e-89	WP_027878775.1	phosphoglycerate mutase [Mesoflavibacter zeaxanthinifaciens]
Z85_GM001218	99.6	1.6e-125	WP_027878776.1	purine-nucleoside phosphorylase [Mesoflavibacter zeaxanthinifaciens]
Z85_GM001219	99.1	2.1e-119	WP_027878777.1	2-deoxyribose-5-phosphate aldolase [Mesoflavibacter zeaxanthinifaciens]
Z85_GM001220	99.4	2.0e-96	WP_051169803.1	hypothetical protein [Mesoflavibacter zeaxanthinifaciens]
Z85_GM001221	99.8	0.0e+00	WP_027878778.1	ATP-dependent chaperone ClpB [Mesoflavibacter zeaxanthinifaciens]
Z85_GM001222	99.2	1.8e-64	WP_036226958.1	cytosolic protein [Mesoflavibacter zeaxanthinifaciens]
Z85_GM001223	99.4	5.9e-90	WP_027878780.1	hypothetical protein [Mesoflavibacter zeaxanthinifaciens]
Z85_GM001224	100	4.2e-103	WP_027878781.1	MarC family transcriptional regulator [Mesoflavibacter zeaxanthinifaciens]
Z85_GM001225	98	1.8e-219	WP_027878782.1	hypothetical protein [Mesoflavibacter zeaxanthinifaciens]
Z85_GM001226	100	1.1e-254	WP_027878783.1	fumarylacetoacetase [Mesoflavibacter zeaxanthinifaciens]
Z85_GM001227	99.8	1.1e-241	WP_027878784.1	serine hydroxymethyltransferase [Mesoflavibacter zeaxanthinifaciens]
Z85_GM001228	100	1.1e-32	WP_027878785.1	hypothetical protein [Mesoflavibacter zeaxanthinifaciens]
Z85_GM001229	100	1.2e-303	WP_027878786.1	hypothetical protein [Mesoflavibacter zeaxanthinifaciens]
Z85_GM001230	99.2	1.5e-66	WP_027878787.1	thioesterase [Mesoflavibacter zeaxanthinifaciens]
Z85_GM001231	96	1.6e-131	WP_027878788.1	hypothetical protein [Mesoflavibacter zeaxanthinifaciens]
Z85_GM001232	99.1	2.8e-195	WP_027878789.1	glutamine cyclotransferase [Mesoflavibacter zeaxanthinifaciens]
Z85_GM001233	99.2	1.2e-145	WP_027878790.1	short-chain dehydrogenase/reductase [Mesoflavibacter zeaxanthinifaciens]
Z85_GM001234	100	2.3e-118	WP_027878791.1	fructose-6-phosphate aldolase [Mesoflavibacter zeaxanthinifaciens]
Z85_GM001235	99.3	3.4e-72	WP_027878793.1	GTP-binding protein [Mesoflavibacter zeaxanthinifaciens]
Z85_GM001236	98.1	3.8e-305	WP_027878794.1	hypothetical protein [Mesoflavibacter zeaxanthinifaciens]
Z85_GM001237	98.7	0.0e+00	WP_051169804.1	hypothetical protein [Mesoflavibacter zeaxanthinifaciens]
Z85_GM001238	86.7	1.5e-183	WP_027878796.1	hypothetical protein [Mesoflavibacter zeaxanthinifaciens]
Z85_GM001239	97.9	3.0e-158	WP_027878797.1	NAD-dependent dehydratase [Mesoflavibacter zeaxanthinifaciens]
Z85_GM001240	93.7	1.1e-111	WP_027878798.1	chloramphenicol acetyltransferase [Mesoflavibacter zeaxanthinifaciens]
Z85_GM001241	95.8	2.4e-120	WP_027878799.1	hypothetical protein [Mesoflavibacter zeaxanthinifaciens]
Z85_GM001242	94.5	3.3e-194	WP_027878800.1	serine hydrolase [Mesoflavibacter zeaxanthinifaciens]
Z85_GM001243	76.7	7.9e-08	AOE07708.1	hypothetical protein [uncultured bacterium]
Z85_GM001244	100	9.4e-114	WP_027878801.1	NAD(P)H-dependent oxidoreductase [Mesoflavibacter zeaxanthinifaciens]
Z85_GM001245	100	2.0e-81	WP_027878802.1	thioredoxin [Mesoflavibacter zeaxanthinifaciens]
Z85_GM001246	99.7	4.1e-227	WP_027878803.1	glutamine--scyllo-inositol aminotransferase [Mesoflavibacter zeaxanthinifaciens]
Z85_GM001247	99.7	5.6e-213	WP_027878804.1	3, 4-dihydroxy-2-butanone-4-phosphate synthase [Mesoflavibacter zeaxanthinifaciens]
Z85_GM001248	98	0.0e+00	WP_027878805.1	permease [Mesoflavibacter zeaxanthinifaciens]
Z85_GM001249	99.1	6.2e-113	WP_027878806.1	membrane protein [Mesoflavibacter zeaxanthinifaciens]
Z85_GM001250	99.8	0.0e+00	WP_027878807.1	DNA translocase FtsK [Mesoflavibacter zeaxanthinifaciens]
Z85_GM001251	99.2	7.9e-60	WP_027878808.1	diacylglycerol kinase [Mesoflavibacter zeaxanthinifaciens]
Z85_GM001252	98.2	1.1e-88	WP_027878809.1	2-Cys peroxiredoxin [Mesoflavibacter zeaxanthinifaciens]
Z85_GM001253	98.5	0.0e+00	WP_036226962.1	catalase-peroxidase [Mesoflavibacter zeaxanthinifaciens]
Z85_GM001254	87.7	4.1e-69	WP_027878811.1	hypothetical protein [Mesoflavibacter zeaxanthinifaciens]
Z85_GM001255	72.9	3.8e-124	WP_040280026.1	pyridine nucleotide-disulfide oxidoreductase [Psychroserpens damuponensis]
Z85_GM001256	90.6	4.7e-148	WP_013870845.1	transcriptional regulator, LysR family [Lacinutrix sp. 5H-3-7-4]
Z85_GM001257	71.5	1.8e-80	WP_013870846.1	Lysine exporter protein (LYSE/YGGA) [Lacinutrix sp. 5H-3-7-4]
Z85_GM001258	98.8	2.6e-38	WP_027878812.1	hypothetical protein [Mesoflavibacter zeaxanthinifaciens]
Z85_GM001259	99	1.0e-49	WP_027878813.1	thiol reductase thioredoxin [Mesoflavibacter zeaxanthinifaciens]
Z85_GM001260	100	1.1e-120	WP_027878814.1	alkyl hydroperoxide reductase [Mesoflavibacter zeaxanthinifaciens]
Z85_GM001261	98.6	1.3e-267	WP_027878815.1	Na+/H+ antiporter NhaC [Mesoflavibacter zeaxanthinifaciens]
Z85_GM001262	99	1.1e-222	WP_027878816.1	cystathionine beta-lyase [Mesoflavibacter zeaxanthinifaciens]
Z85_GM001263	98.7	3.0e-77	WP_027878817.1	AsnC family transcriptional regulator [Mesoflavibacter zeaxanthinifaciens]
Z85_GM001264	99.2	1.5e-142	WP_027878818.1	helix-turn-helix transcriptional regulator [Mesoflavibacter zeaxanthinifaciens]
Z85_GM001265	99.8	7.2e-263	WP_027878819.1	dihydrolipoyl dehydrogenase [Mesoflavibacter zeaxanthinifaciens]
Z85_GM001266	99.3	4.8e-66	WP_027878820.1	membrane protein [Mesoflavibacter zeaxanthinifaciens]
Z85_GM001267	97.9	3.3e-123	WP_027878821.1	DNA-binding response regulator [Mesoflavibacter zeaxanthinifaciens]
Z85_GM001268	98.9	1.4e-194	WP_051169805.1	histidine kinase [Mesoflavibacter zeaxanthinifaciens]
Z85_GM001269	99.2	6.8e-62	WP_027878823.1	membrane protein [Mesoflavibacter zeaxanthinifaciens]
Z85_GM001270	99.6	3.8e-253	WP_027878824.1	DEAD/DEAH box helicase [Mesoflavibacter zeaxanthinifaciens]
Z85_GM001271	98	2.7e-170	WP_027878825.1	aldose epimerase [Mesoflavibacter zeaxanthinifaciens]
Z85_GM001272	97.9	1.8e-244	WP_027878826.1	aminodeoxychorismate synthase, component I [Mesoflavibacter zeaxanthinifaciens]
Z85_GM001273	97.3	6.3e-245	WP_027878827.1	tRNA(Ile)-lysidine synthetase [Mesoflavibacter zeaxanthinifaciens]
Z85_GM001274	99.2	0.0e+00	WP_027878828.1	thiol: disulfide interchange protein DsbD [Mesoflavibacter zeaxanthinifaciens]
Z85_GM001275	98	4.7e-306	WP_027878829.1	adenine deaminase [Mesoflavibacter zeaxanthinifaciens]
Z85_GM001276	97.2	1.8e-180	WP_027878830.1	alpha/beta hydrolase [Mesoflavibacter zeaxanthinifaciens]
Z85_GM001280	98.6	9.5e-274	WP_027878831.1	anion transporter [Mesoflavibacter zeaxanthinifaciens]
Z85_GM001281	100	2.9e-289	WP_027878832.1	magnesium chelatase [Mesoflavibacter zeaxanthinifaciens]
Z85_GM001282	95	1.0e-59	WP_027878833.1	hypothetical protein [Mesoflavibacter zeaxanthinifaciens]
Z85_GM001283	93.4	3.0e-127	WP_027878834.1	hypothetical protein [Mesoflavibacter zeaxanthinifaciens]
Z85_GM001284	100	1.2e-84	WP_027878835.1	hypothetical protein [Mesoflavibacter zeaxanthinifaciens]
Z85_GM001285	98.3	1.4e-129	WP_027878836.1	hypothetical protein [Mesoflavibacter zeaxanthinifaciens]
Z85_GM001286	99.6	7.1e-149	WP_027878837.1	two-component sensor histidine kinase [Mesoflavibacter zeaxanthinifaciens]
Z85_GM001287	98.9	1.5e-260	WP_051169806.1	aldehyde dehydrogenase [Mesoflavibacter zeaxanthinifaciens]
Z85_GM001288	98.3	8.1e-130	WP_027878839.1	RNA pseudouridine synthase [Mesoflavibacter zeaxanthinifaciens]
Z85_GM001289	98.3	1.9e-55	WP_027878840.1	four helix bundle protein [Mesoflavibacter zeaxanthinifaciens]
Z85_GM001290	100	2.9e-147	WP_027878841.1	3-methyl-2-oxobutanoate hydroxymethyltransferase [Mesoflavibacter zeaxanthinifaciens]
Z85_GM001291	98	7.8e-78	WP_027878842.1	3-methyl-2-oxobutanoate hydroxymethyltransferase [Mesoflavibacter zeaxanthinifaciens]
Z85_GM001292	98.9	1.9e-91	WP_027878843.1	hypothetical protein [Mesoflavibacter zeaxanthinifaciens]
Z85_GM001293	99.8	4.5e-273	WP_027878844.1	L-serine ammonia-lyase [Mesoflavibacter zeaxanthinifaciens]
Z85_GM001294	100	5.4e-54	WP_027878845.1	hypothetical protein [Mesoflavibacter zeaxanthinifaciens]
Z85_GM001295	100	0.0e+00	WP_027878846.1	molecular chaperone DnaK [Mesoflavibacter zeaxanthinifaciens]
Z85_GM001296	41.7	4.7e-107	WP_052752837.1	T9SS C-terminal target domain-containing protein [Kordia zhangzhouensis]
Z85_GM001297	100	5.7e-232	WP_027878847.1	SAM-dependent methyltransferase [Mesoflavibacter zeaxanthinifaciens]
Z85_GM001298	99.7	6.5e-175	WP_027878848.1	2-nitropropane dioxygenase [Mesoflavibacter zeaxanthinifaciens]
Z85_GM001299	97.1	1.5e-111	WP_051169807.1	hypothetical protein [Mesoflavibacter zeaxanthinifaciens]
Z85_GM001300	97.9	8.0e-237	WP_027878850.1	membrane protein [Mesoflavibacter zeaxanthinifaciens]
Z85_GM001301	100	2.5e-70	WP_027878851.1	thioesterase [Mesoflavibacter zeaxanthinifaciens]
Z85_GM001302	96.3	4.9e-206	WP_027878852.1	isochorismate synthase [Mesoflavibacter zeaxanthinifaciens]
Z85_GM001303	97.3	0.0e+00	WP_027878853.1	2-succinyl-5-enolpyruvyl-6-hydroxy-3-cyclohexene-1-carboxylate synthase [Mesoflavibacter zeaxanthinifaciens]
Z85_GM001304	99.1	2.8e-56	WP_027878854.1	hypothetical protein [Mesoflavibacter zeaxanthinifaciens]
Z85_GM001305	99.3	3.5e-156	WP_027878855.1	GntR family transcriptional regulator [Mesoflavibacter zeaxanthinifaciens]
Z85_GM001306	99.3	9.7e-78	WP_036226897.1	hypothetical protein [Mesoflavibacter zeaxanthinifaciens]
Z85_GM001307	99.6	7.5e-159	WP_027878857.1	1, 4-dihydroxy-2-naphthoyl-CoA synthase [Mesoflavibacter zeaxanthinifaciens]
Z85_GM001308	97.7	1.3e-159	WP_027878858.1	1, 4-dihydroxy-2-naphthoate octaprenyltransferase [Mesoflavibacter zeaxanthinifaciens]
Z85_GM001309	97.8	8.7e-97	WP_027878860.1	hypothetical protein [Mesoflavibacter zeaxanthinifaciens]
Z85_GM001310	98.1	1.2e-142	WP_027878861.1	short-chain dehydrogenase [Mesoflavibacter zeaxanthinifaciens]
Z85_GM001311	99.7	6.4e-180	WP_027878862.1	C-5 sterol desaturase [Mesoflavibacter zeaxanthinifaciens]
Z85_GM001312	97.7	1.5e-193	WP_027878863.1	o-succinylbenzoate synthase [Mesoflavibacter zeaxanthinifaciens]
Z85_GM001313	99.1	2.0e-182	WP_027878864.1	CAAX amino protease [Mesoflavibacter zeaxanthinifaciens]
Z85_GM001314	99.7	2.4e-205	WP_027878865.1	O-succinylbenzoic acid--CoA ligase [Mesoflavibacter zeaxanthinifaciens]
Z85_GM001315	97.7	2.5e-109	WP_027878866.1	hypothetical protein [Mesoflavibacter zeaxanthinifaciens]
Z85_GM001316	96.9	0.0e+00	WP_027878867.1	VWA domain-containing protein [Mesoflavibacter zeaxanthinifaciens]
Z85_GM001317	99.3	9.9e-304	WP_027878868.1	sodium-independent anion transporter [Mesoflavibacter zeaxanthinifaciens]
Z85_GM001318	97.4	0.0e+00	WP_027878869.1	hypothetical protein [Mesoflavibacter zeaxanthinifaciens]
Z85_GM001319	99.6	0.0e+00	WP_027878870.1	methylcrotonoyl-CoA carboxylase [Mesoflavibacter zeaxanthinifaciens]
Z85_GM001320	99.4	1.3e-92	WP_027878871.1	FMN reductase [Mesoflavibacter zeaxanthinifaciens]
Z85_GM001321	99.3	6.1e-75	WP_027878872.1	MarR family transcriptional regulator [Mesoflavibacter zeaxanthinifaciens]
Z85_GM001322	99.2	1.6e-133	WP_027878873.1	hypothetical protein [Mesoflavibacter zeaxanthinifaciens]
Z85_GM001323	98.7	3.4e-210	WP_027878874.1	MFS transporter [Mesoflavibacter zeaxanthinifaciens]
Z85_GM001324	100	1.4e-25	WP_027878875.1	MULTISPECIES: hypothetical protein [Flavobacteriaceae]
Z85_GM001325	99.6	0.0e+00	WP_027878876.1	ABC transporter ATP-binding protein [Mesoflavibacter zeaxanthinifaciens]
Z85_GM001326	99.6	5.6e-131	WP_027878877.1	MBL fold metallo-hydrolase [Mesoflavibacter zeaxanthinifaciens]
Z85_GM001327	99.3	2.2e-248	WP_027878878.1	hypothetical protein [Mesoflavibacter zeaxanthinifaciens]
Z85_GM001329	91.5	3.3e-24	WP_027878879.1	hypothetical protein [Mesoflavibacter zeaxanthinifaciens]
Z85_GM001330	99.2	7.7e-201	WP_027878880.1	hypothetical protein [Mesoflavibacter zeaxanthinifaciens]
Z85_GM001331	99.7	0.0e+00	WP_027878881.1	hypothetical protein [Mesoflavibacter zeaxanthinifaciens]
Z85_GM001332	99.1	1.1e-114	WP_027878882.1	hypothetical protein [Mesoflavibacter zeaxanthinifaciens]
Z85_GM001333	98.5	2.5e-235	WP_027878883.1	hypothetical protein [Mesoflavibacter zeaxanthinifaciens]
Z85_GM001334	99	0.0e+00	WP_027878884.1	T9SS C-terminal target domain-containing protein [Mesoflavibacter zeaxanthinifaciens]
Z85_GM001335	96.4	3.7e-66	WP_027878885.1	hypothetical protein [Mesoflavibacter zeaxanthinifaciens]
Z85_GM001336	98.8	0.0e+00	WP_027878886.1	hypothetical protein [Mesoflavibacter zeaxanthinifaciens]
Z85_GM001337	99	6.4e-278	WP_027878887.1	DNA-binding protein [Mesoflavibacter zeaxanthinifaciens]
Z85_GM001339	99.2	9.9e-309	WP_027878888.1	malate synthase A [Mesoflavibacter zeaxanthinifaciens]
Z85_GM001340	99.3	0.0e+00	WP_027878889.1	isocitrate lyase [Mesoflavibacter zeaxanthinifaciens]
Z85_GM001341	100	5.4e-85	WP_036226901.1	hypothetical protein [Mesoflavibacter zeaxanthinifaciens]
Z85_GM001342	100	5.3e-85	WP_036226903.1	N-acetyltransferase [Mesoflavibacter zeaxanthinifaciens]
Z85_GM001343	99	3.6e-44	WP_027878892.1	hypothetical protein [Mesoflavibacter zeaxanthinifaciens]
Z85_GM001344	98.8	2.0e-193	WP_027878893.1	arginase [Mesoflavibacter zeaxanthinifaciens]
Z85_GM001345	100	1.2e-159	WP_027878894.1	hypothetical protein [Mesoflavibacter zeaxanthinifaciens]
Z85_GM001346	97.3	6.0e-229	WP_027878895.1	imidazolonepropionase [Mesoflavibacter zeaxanthinifaciens]
Z85_GM001347	99	1.0e-106	WP_027878896.1	hypothetical protein [Mesoflavibacter zeaxanthinifaciens]
Z85_GM001348	99.6	5.3e-266	WP_027878897.1	class II fumarate hydratase [Mesoflavibacter zeaxanthinifaciens]
Z85_GM001349	78.7	7.3e-90	WP_011963356.1	Protein of unknown function [Flavobacterium psychrophilum JIP02/86]
Z85_GM001350	100	1.5e-24	WP_027878899.1	hypothetical protein [Mesoflavibacter zeaxanthinifaciens]
Z85_GM001351	99.5	0.0e+00	WP_027878900.1	TonB-dependent receptor [Mesoflavibacter zeaxanthinifaciens]
Z85_GM001352	99.2	8.2e-62	WP_027878901.1	hypothetical protein [Mesoflavibacter zeaxanthinifaciens]
Z85_GM001353	94.7	2.3e-53	WP_027878902.1	arsenate reductase (glutaredoxin) [Mesoflavibacter zeaxanthinifaciens]
Z85_GM001354	99.4	5.3e-177	WP_027878903.1	peptide chain release factor 2 [Mesoflavibacter zeaxanthinifaciens]
Z85_GM001355	99.4	1.8e-191	WP_027878904.1	threonine aldolase [Mesoflavibacter zeaxanthinifaciens]
Z85_GM001356	40.6	1.3e-90	WP_070236412.1	hypothetical protein [Lutibacter sp.]
Z85_GM001357	99.1	9.9e-51	WP_027878906.1	nucleoid-associated protein, YbaB/EbfC family [Mesoflavibacter zeaxanthinifaciens]
Z85_GM001358	99.1	0.0e+00	WP_036226905.1	oligopeptidase B [Mesoflavibacter zeaxanthinifaciens]
Z85_GM001359	100	3.9e-197	WP_027878908.1	cystathionine beta-synthase [Mesoflavibacter zeaxanthinifaciens]
Z85_GM001360	100	1.9e-238	WP_027878909.1	8-amino-7-oxononanoate synthase [Mesoflavibacter zeaxanthinifaciens]
Z85_GM001361	100	1.2e-217	WP_027878910.1	hypothetical protein [Mesoflavibacter zeaxanthinifaciens]
Z85_GM001362	100	1.9e-204	WP_027878911.1	hypothetical protein [Mesoflavibacter zeaxanthinifaciens]
Z85_GM001363	100	1.5e-38	WP_027878912.1	DUF4834 domain-containing protein [Mesoflavibacter zeaxanthinifaciens]
Z85_GM001364	99.3	0.0e+00	WP_027878913.1	membrane protein [Mesoflavibacter zeaxanthinifaciens]
Z85_GM001365	99.8	1.6e-245	WP_027878914.1	glycosyl transferase family 1 [Mesoflavibacter zeaxanthinifaciens]
Z85_GM001366	99.6	1.7e-270	WP_027878915.1	sugar isomerase [Mesoflavibacter zeaxanthinifaciens]
Z85_GM001367	71.1	7.6e-154	WP_027878916.1	hypothetical protein [Mesoflavibacter zeaxanthinifaciens]
Z85_GM001368	85.8	1.0e-110	WP_027878917.1	hypothetical protein [Mesoflavibacter zeaxanthinifaciens]
Z85_GM001369	99.1	8.8e-194	WP_027878918.1	hypothetical protein [Mesoflavibacter zeaxanthinifaciens]
Z85_GM001370	99	0.0e+00	WP_027878919.1	excinuclease ABC subunit A [Mesoflavibacter zeaxanthinifaciens]
Z85_GM001371	100	9.1e-103	WP_027878920.1	RNA polymerase subunit sigma-24 [Mesoflavibacter zeaxanthinifaciens]
Z85_GM001372	80.9	3.1e-12	WP_044398052.1	hypothetical protein [Lacinutrix sp. Hel_I_90]
Z85_GM001373	100	4.4e-122	WP_027878921.1	endonuclease III [Mesoflavibacter zeaxanthinifaciens]
Z85_GM001374	100	5.3e-82	WP_027878922.1	peroxiredoxin [Mesoflavibacter zeaxanthinifaciens]
Z85_GM001375	99.8	4.3e-279	WP_027878923.1	hypothetical protein [Mesoflavibacter zeaxanthinifaciens]
Z85_GM001376	98.8	4.5e-142	WP_027878924.1	MBL fold metallo-hydrolase [Mesoflavibacter zeaxanthinifaciens]
Z85_GM001377	98.8	1.3e-86	WP_051169808.1	hypothetical protein [Mesoflavibacter zeaxanthinifaciens]
Z85_GM001378	95.9	4.5e-119	WP_027878926.1	phospholipase [Mesoflavibacter zeaxanthinifaciens]
Z85_GM001379	98.2	1.3e-53	WP_027878927.1	hypothetical protein [Mesoflavibacter zeaxanthinifaciens]
Z85_GM001380	96.6	1.8e-225	WP_027878928.1	dihydroorotase [Mesoflavibacter zeaxanthinifaciens]
Z85_GM001381	95.8	0.0e+00	WP_027878929.1	membrane protein [Mesoflavibacter zeaxanthinifaciens]
Z85_GM001382	99.7	0.0e+00	WP_027878930.1	peptidase M61 [Mesoflavibacter zeaxanthinifaciens]
Z85_GM001383	94.7	2.5e-42	WP_027878931.1	hypothetical protein [Mesoflavibacter zeaxanthinifaciens]
Z85_GM001384	98.2	5.6e-224	WP_027878932.1	ATPase [Mesoflavibacter zeaxanthinifaciens]
Z85_GM001385	98.8	1.1e-143	WP_027878933.1	TIGR02757 family protein [Mesoflavibacter zeaxanthinifaciens]
Z85_GM001386	99.3	3.7e-223	WP_027878934.1	ATPase [Mesoflavibacter zeaxanthinifaciens]
Z85_GM001387	99.1	2.3e-118	WP_027878935.1	lipoprotein ABC transporter ATP-binding protein [Mesoflavibacter zeaxanthinifaciens]
Z85_GM001388	98.8	0.0e+00	WP_027878936.1	protein with DOMON-like ligand-binding domain protein [Mesoflavibacter zeaxanthinifaciens]
Z85_GM001389	98.9	3.8e-46	WP_027878937.1	hypothetical protein [Mesoflavibacter zeaxanthinifaciens]
Z85_GM001390	99	7.6e-102	WP_027878939.1	hypothetical protein [Mesoflavibacter zeaxanthinifaciens]
Z85_GM001391	99.1	0.0e+00	WP_027878940.1	TonB-dependent receptor [Mesoflavibacter zeaxanthinifaciens]
Z85_GM001392	98.2	1.0e-58	WP_036226908.1	hypothetical protein [Mesoflavibacter zeaxanthinifaciens]
Z85_GM001393	97.5	3.4e-87	WP_027878942.1	hypothetical protein [Mesoflavibacter zeaxanthinifaciens]
Z85_GM001394	97.9	6.3e-77	WP_027878943.1	hypothetical protein [Mesoflavibacter zeaxanthinifaciens]
Z85_GM001395	100	1.5e-111	WP_027878944.1	hypothetical protein [Mesoflavibacter zeaxanthinifaciens]
Z85_GM001396	100	3.6e-173	WP_027878945.1	3-phosphoglycerate dehydrogenase [Mesoflavibacter zeaxanthinifaciens]
Z85_GM001397	99.7	5.5e-199	WP_027878946.1	phosphoserine transaminase [Mesoflavibacter zeaxanthinifaciens]
Z85_GM001398	99.4	4.4e-204	WP_027878947.1	acyl-CoA reductase [Mesoflavibacter zeaxanthinifaciens]
Z85_GM001399	99.1	7.0e-66	WP_027878948.1	ferredoxin [Mesoflavibacter zeaxanthinifaciens]
Z85_GM001400	100	3.8e-203	WP_027878949.1	GTP-binding protein YchF [Mesoflavibacter zeaxanthinifaciens]
Z85_GM001401	99.7	0.0e+00	WP_027878950.1	DNA topoisomerase IV subunit B [Mesoflavibacter zeaxanthinifaciens]
Z85_GM001402	98.3	1.6e-93	WP_027878951.1	hypothetical protein [Mesoflavibacter zeaxanthinifaciens]
Z85_GM001403	100	0.0e+00	WP_027878952.1	DNA topoisomerase IV subunit A [Mesoflavibacter zeaxanthinifaciens]
Z85_GM001404	100	8.8e-141	WP_027878953.1	membrane protein [Mesoflavibacter zeaxanthinifaciens]
Z85_GM001405	100	5.3e-64	WP_027878954.1	hypothetical protein [Mesoflavibacter zeaxanthinifaciens]
Z85_GM001406	97.9	1.2e-69	WP_027878955.1	transcriptional regulator [Mesoflavibacter zeaxanthinifaciens]
Z85_GM001407	99.7	7.4e-218	WP_027878956.1	peptidase M14 [Mesoflavibacter zeaxanthinifaciens]
Z85_GM001408	100	1.5e-82	WP_027878957.1	transcriptional regulator [Mesoflavibacter zeaxanthinifaciens]
Z85_GM001409	100	4.7e-53	WP_027878958.1	hypothetical protein [Mesoflavibacter zeaxanthinifaciens]
Z85_GM001410	100	7.7e-201	WP_027878959.1	3-dehydroquinate synthase [Mesoflavibacter zeaxanthinifaciens]
Z85_GM001411	100	2.9e-225	WP_027878960.1	proline dehydrogenase [Mesoflavibacter zeaxanthinifaciens]
Z85_GM001412	100	1.1e-64	WP_027878961.1	hypothetical protein [Mesoflavibacter zeaxanthinifaciens]
Z85_GM001413	100	3.6e-223	WP_027878962.1	alanine dehydrogenase [Mesoflavibacter zeaxanthinifaciens]
Z85_GM001414	100	1.5e-99	WP_027878963.1	hypothetical protein [Mesoflavibacter zeaxanthinifaciens]
Z85_GM001415	99.3	1.1e-70	WP_027878964.1	tRNA (adenosine(37)-N6)-threonylcarbamoyltransferase complex ATPase subunit type 1 TsaE [Mesoflavibacter zeaxanthinifaciens]
Z85_GM001416	99.8	3.3e-301	WP_027878965.1	chemotaxis protein CheY [Mesoflavibacter zeaxanthinifaciens]
Z85_GM001417	99.8	2.0e-232	WP_027878966.1	phosphohydrolase [Mesoflavibacter zeaxanthinifaciens]
Z85_GM001418	89.7	1.0e-173	WP_027878967.1	UDP-3-O-(3-hydroxymyristoyl)glucosamine N-acyltransferase [Mesoflavibacter zeaxanthinifaciens]
Z85_GM001419	100	1.4e-269	WP_027878968.1	UDP-3-O-[3-hydroxymyristoyl] N-acetylglucosamine deacetylase [Mesoflavibacter zeaxanthinifaciens]
Z85_GM001420	100	4.3e-148	WP_027878969.1	acyl-[acyl-carrier-protein]--UDP-N-acetylglucosamine O-acyltransferase [Mesoflavibacter zeaxanthinifaciens]
Z85_GM001421	100	5.7e-102	WP_027878970.1	elongation factor P [Mesoflavibacter zeaxanthinifaciens]
Z85_GM001422	90.7	6.2e-162	WP_027878971.1	UDP-3-O-(3-hydroxymyristoyl)glucosamine N-acyltransferase [Mesoflavibacter zeaxanthinifaciens]
Z85_GM001423	98.5	7.0e-70	WP_027878972.1	hypothetical protein [Mesoflavibacter zeaxanthinifaciens]
Z85_GM001424	99.7	1.4e-160	WP_027878973.1	succinate--CoA ligase subunit alpha [Mesoflavibacter zeaxanthinifaciens]
Z85_GM001425	100	2.7e-131	WP_027878974.1	beta-ketoacyl-ACP reductase [Mesoflavibacter zeaxanthinifaciens]
Z85_GM001426	96.9	0.0e+00	WP_027878975.1	hypothetical protein [Mesoflavibacter zeaxanthinifaciens]
Z85_GM001427	100	2.7e-145	WP_027878976.1	peptidase [Mesoflavibacter zeaxanthinifaciens]
Z85_GM001428	98.6	1.4e-152	WP_027878977.1	ATP phosphoribosyltransferase [Mesoflavibacter zeaxanthinifaciens]
Z85_GM001429	97.2	3.6e-232	WP_027878978.1	histidinol dehydrogenase [Mesoflavibacter zeaxanthinifaciens]
Z85_GM001430	95.1	2.6e-185	WP_027878979.1	histidinol-phosphate transaminase [Mesoflavibacter zeaxanthinifaciens]
Z85_GM001431	100	2.2e-217	WP_027878980.1	bifunctional imidazole glycerol-phosphate dehydratase/histidinol phosphatase [Mesoflavibacter zeaxanthinifaciens]
Z85_GM001432	95.9	1.9e-100	WP_027878981.1	imidazole glycerol phosphate synthase subunit HisH [Mesoflavibacter zeaxanthinifaciens]
Z85_GM001433	97.1	2.0e-131	WP_027878982.1	1-(5-phosphoribosyl)-5-[(5-phosphoribosylamino)methylideneamino]imidazole-4-carboxamide isomerase [Mesoflavibacter zeaxanthinifaciens]
Z85_GM001434	99.6	2.0e-134	WP_027878983.1	imidazole glycerol phosphate synthase cyclase subunit [Mesoflavibacter zeaxanthinifaciens]
Z85_GM001435	96.6	2.2e-107	WP_027878984.1	bifunctional phosphoribosyl-AMP cyclohydrolase/phosphoribosyl-ATP diphosphatase [Mesoflavibacter zeaxanthinifaciens]
Z85_GM001436	98.7	2.3e-180	WP_027878985.1	hypothetical protein [Mesoflavibacter zeaxanthinifaciens]
Z85_GM001437	99.2	8.2e-147	WP_027878986.1	transcriptional regulator [Mesoflavibacter zeaxanthinifaciens]
Z85_GM001438	98.8	0.0e+00	WP_027878987.1	Na+: solute symporter [Mesoflavibacter zeaxanthinifaciens]
Z85_GM001439	97.9	2.3e-74	WP_027878988.1	hypothetical protein [Mesoflavibacter zeaxanthinifaciens]
Z85_GM001440	98.8	5.8e-145	WP_036226912.1	pseudouridine synthase [Mesoflavibacter zeaxanthinifaciens]
Z85_GM001441	99.4	3.2e-85	WP_027878990.1	DNA starvation/stationary phase protection protein [Mesoflavibacter zeaxanthinifaciens]
Z85_GM001442	99.3	2.4e-163	WP_027878991.1	mechanosensitive ion channel protein MscS [Mesoflavibacter zeaxanthinifaciens]
Z85_GM001443	82.4	2.3e-16	WP_068355961.1	DUF1328 domain-containing protein [Polaribacter reichenbachii]
Z85_GM001444	100	1.5e-35	WP_027878993.1	hypothetical protein [Mesoflavibacter zeaxanthinifaciens]
Z85_GM001445	61.7	2.2e-08	WP_044626152.1	hypothetical protein [Tamlana nanhaiensis|Tamlana nanhaiensis,]
Z85_GM001446	97.8	3.6e-127	WP_027878994.1	TIGR02453 family protein [Mesoflavibacter zeaxanthinifaciens]
Z85_GM001447	100	6.5e-77	WP_027878995.1	hypothetical protein [Mesoflavibacter zeaxanthinifaciens]
Z85_GM001448	100	2.1e-69	WP_027878996.1	hypothetical protein [Mesoflavibacter zeaxanthinifaciens]
Z85_GM001450	99.6	2.8e-155	WP_027878997.1	hypothetical protein [Mesoflavibacter zeaxanthinifaciens]
Z85_GM001451	100	3.1e-67	WP_027878998.1	acyl-CoA thioesterase [Mesoflavibacter zeaxanthinifaciens]
Z85_GM001452	100	9.4e-45	WP_027878999.1	membrane protein [Mesoflavibacter zeaxanthinifaciens]
Z85_GM001453	100	6.4e-80	WP_027879000.1	DNA-binding protein [Mesoflavibacter zeaxanthinifaciens]
Z85_GM001454	95.5	3.3e-143	WP_027879001.1	hypothetical protein [Mesoflavibacter zeaxanthinifaciens]
Z85_GM001455	99.6	4.4e-148	WP_051169809.1	transcriptional regulator [Mesoflavibacter zeaxanthinifaciens]
Z85_GM001456	100	2.7e-72	WP_027879004.1	peptidylprolyl isomerase [Mesoflavibacter zeaxanthinifaciens]
Z85_GM001457	96.3	6.1e-198	WP_027879005.1	alkene reductase [Mesoflavibacter zeaxanthinifaciens]
Z85_GM001458	97.2	7.7e-75	WP_027879006.1	hypothetical protein [Mesoflavibacter zeaxanthinifaciens]
Z85_GM001459	97.5	1.2e-57	WP_027879007.1	hypothetical protein [Mesoflavibacter zeaxanthinifaciens]
Z85_GM001460	99	0.0e+00	WP_027879008.1	peptidase M16 [Mesoflavibacter zeaxanthinifaciens]
Z85_GM001461	100	3.0e-49	WP_027879009.1	30S ribosomal protein S30 [Mesoflavibacter zeaxanthinifaciens]
Z85_GM001462	99.5	4.6e-204	WP_027879010.1	DEAD/DEAH box helicase [Mesoflavibacter zeaxanthinifaciens]
Z85_GM001463	99.8	1.6e-303	WP_027879011.1	DEAD/DEAH box helicase [Mesoflavibacter zeaxanthinifaciens]
Z85_GM001464	96.3	2.3e-152	WP_027879012.1	hypothetical protein [Mesoflavibacter zeaxanthinifaciens]
Z85_GM001465	98.4	0.0e+00	WP_027879013.1	DNA topoisomerase III [Mesoflavibacter zeaxanthinifaciens]
Z85_GM001466	99.5	7.5e-105	WP_027879014.1	ribulose-phosphate 3-epimerase [Mesoflavibacter zeaxanthinifaciens]
Z85_GM001467	99.8	6.6e-239	WP_027879015.1	mechanosensitive ion channel protein MscS [Mesoflavibacter zeaxanthinifaciens]
Z85_GM001468	100	2.0e-125	WP_036226918.1	TetR family transcriptional regulator [Mesoflavibacter zeaxanthinifaciens]
Z85_GM001469	100	0.0e+00	WP_027879017.1	ABC transporter ATP-binding protein [Mesoflavibacter zeaxanthinifaciens]
Z85_GM001470	99.3	2.8e-256	WP_027879018.1	biotin attachment protein [Mesoflavibacter zeaxanthinifaciens]
Z85_GM001471	99.3	2.9e-256	WP_027879019.1	transporter [Mesoflavibacter zeaxanthinifaciens]
Z85_GM001472	99.2	1.9e-137	WP_051169810.1	hypothetical protein [Mesoflavibacter zeaxanthinifaciens]
Z85_GM001473	98.2	0.0e+00	WP_027879020.1	dehydrogenase [Mesoflavibacter zeaxanthinifaciens]
Z85_GM001474	99.7	1.9e-182	WP_027879021.1	flavonol synthase [Mesoflavibacter zeaxanthinifaciens]
Z85_GM001475	100	3.0e-55	WP_027879022.1	translation initiation factor [Mesoflavibacter zeaxanthinifaciens]
Z85_GM001476	96.1	4.9e-175	WP_027879023.1	hypothetical protein [Mesoflavibacter zeaxanthinifaciens]
Z85_GM001477	95.2	4.4e-154	WP_027879024.1	phosphorylase [Mesoflavibacter zeaxanthinifaciens]
Z85_GM001478	97.9	2.6e-159	WP_027879025.1	ABC transporter substrate-binding protein [Mesoflavibacter zeaxanthinifaciens]
Z85_GM001480	96.4	1.1e-123	WP_027879026.1	uracil-DNA glycosylase [Mesoflavibacter zeaxanthinifaciens]
Z85_GM001481	99.4	8.4e-278	WP_027879027.1	hypothetical protein [Mesoflavibacter zeaxanthinifaciens]
Z85_GM001482	98.5	3.8e-104	WP_027879028.1	helix-turn-helix domain containing protein [Mesoflavibacter zeaxanthinifaciens]
Z85_GM001483	98.3	5.1e-124	WP_027879029.1	hypothetical protein [Mesoflavibacter zeaxanthinifaciens]
Z85_GM001484	89.2	5.5e-200	WP_047247468.1	ATP-binding protein [Maribacter thermophilus]
Z85_GM001485	99.3	0.0e+00	WP_027879031.1	DNA mismatch repair protein MutS [Mesoflavibacter zeaxanthinifaciens]
Z85_GM001486	99.3	1.5e-81	WP_027879032.1	hypothetical protein [Mesoflavibacter zeaxanthinifaciens]
Z85_GM001487	96.4	1.5e-70	WP_036226925.1	thiol-disulfide oxidoreductase [Mesoflavibacter zeaxanthinifaciens]
Z85_GM001488	62.3	3.5e-130	GAL90102.1	thiosulfate sulfurtransferase [Jejuia pallidilutea]
Z85_GM001489	99.8	9.0e-236	WP_027879034.1	glutamate: proton symporter [Mesoflavibacter zeaxanthinifaciens]
Z85_GM001490	100	3.1e-202	WP_027879035.1	chorismate synthase [Mesoflavibacter zeaxanthinifaciens]
Z85_GM001491	99.6	6.4e-158	WP_027879036.1	UDP-2, 3-diacylglucosamine hydrolase [Mesoflavibacter zeaxanthinifaciens]
Z85_GM001492	98.9	2.4e-149	WP_027879037.1	hypothetical protein [Mesoflavibacter zeaxanthinifaciens]
Z85_GM001493	96.1	0.0e+00	WP_027879038.1	FAD-binding protein [Mesoflavibacter zeaxanthinifaciens]
Z85_GM001494	100	3.7e-89	WP_027879039.1	hypothetical protein [Mesoflavibacter zeaxanthinifaciens]
Z85_GM001495	99.7	2.2e-214	WP_027879040.1	N-acetyl-alpha-D-glucosaminyl L-malate synthase BshA [Mesoflavibacter zeaxanthinifaciens]
Z85_GM001496	99	0.0e+00	WP_027879041.1	beta-N-acetylglucosaminidase [Mesoflavibacter zeaxanthinifaciens]
Z85_GM001497	99.3	1.6e-226	WP_027879042.1	phosphoserine phosphatase SerB [Mesoflavibacter zeaxanthinifaciens]
Z85_GM001498	97.5	7.1e-85	WP_027879043.1	hypothetical protein [Mesoflavibacter zeaxanthinifaciens]
Z85_GM001499	97.1	7.5e-31	WP_027879044.1	hypothetical protein [Mesoflavibacter zeaxanthinifaciens]
Z85_GM001500	99.6	2.8e-147	WP_027879045.1	hypothetical protein [Mesoflavibacter zeaxanthinifaciens]
Z85_GM001501	96.8	8.2e-44	WP_036226980.1	hypothetical protein [Mesoflavibacter zeaxanthinifaciens]
Z85_GM001502	99.8	3.9e-255	WP_027879047.1	Fe-S oxidoreductase [Mesoflavibacter zeaxanthinifaciens]
Z85_GM001503	100	1.6e-173	WP_051169811.1	mammalian cell entry protein [Mesoflavibacter zeaxanthinifaciens]
Z85_GM001504	100	4.7e-209	WP_027879049.1	N-acetylmuramoyl-L-alanine amidase [Mesoflavibacter zeaxanthinifaciens]
Z85_GM001505	99.7	0.0e+00	WP_027879050.1	organic solvent tolerance protein OstA [Mesoflavibacter zeaxanthinifaciens]
Z85_GM001506	100	1.3e-62	WP_027879051.1	reactive intermediate/imine deaminase [Mesoflavibacter zeaxanthinifaciens]
Z85_GM001507	100	1.1e-196	WP_027879052.1	guanosine monophosphate reductase [Mesoflavibacter zeaxanthinifaciens]
Z85_GM001508	99.2	2.6e-60	WP_027879053.1	methylglyoxal synthase [Mesoflavibacter zeaxanthinifaciens]
Z85_GM001509	99.3	3.7e-161	WP_027879054.1	N-acetylglucosamine kinase [Mesoflavibacter zeaxanthinifaciens]
Z85_GM001510	100	3.1e-183	WP_027879055.1	type I glyceraldehyde-3-phosphate dehydrogenase [Mesoflavibacter zeaxanthinifaciens]
Z85_GM001511	99.7	2.8e-181	WP_027879056.1	6-phosphofructokinase [Mesoflavibacter zeaxanthinifaciens]
Z85_GM001512	99.7	0.0e+00	WP_027879057.1	DUF490 domain-containing protein [Mesoflavibacter zeaxanthinifaciens]
Z85_GM001513	98.2	4.2e-188	WP_027879058.1	tRNA (adenosine(37)-N6)-threonylcarbamoyltransferase complex transferase subunit TsaD [Mesoflavibacter zeaxanthinifaciens]
Z85_GM001514	98.6	1.9e-109	WP_027879059.1	hypothetical protein [Mesoflavibacter zeaxanthinifaciens]
Z85_GM001515	97	1.2e-125	WP_027879061.1	16S rRNA (uracil(1498)-N(3))-methyltransferase [Mesoflavibacter zeaxanthinifaciens]
Z85_GM001516	97.7	2.4e-120	WP_027879062.1	hypothetical protein [Mesoflavibacter zeaxanthinifaciens]
Z85_GM001517	97.6	3.0e-86	WP_027879063.1	RNA methyltransferase [Mesoflavibacter zeaxanthinifaciens]
Z85_GM001518	99.5	3.6e-193	WP_027879064.1	AI-2E family transporter [Mesoflavibacter zeaxanthinifaciens]
Z85_GM001519	94.7	1.7e-217	WP_027879065.1	hypothetical protein [Mesoflavibacter zeaxanthinifaciens]
Z85_GM001520	97.2	4.0e-115	WP_036226928.1	phosphoesterase [Mesoflavibacter zeaxanthinifaciens]
Z85_GM001521	99.1	0.0e+00	WP_036226929.1	DNA ligase-associated DEXH box helicase [Mesoflavibacter zeaxanthinifaciens]
Z85_GM001522	98.9	1.3e-305	WP_027879068.1	ATP-dependent DNA ligase [Mesoflavibacter zeaxanthinifaciens]
Z85_GM001523	98.8	5.5e-196	WP_027879069.1	DNA ligase-associated DEXH box helicase [Mesoflavibacter zeaxanthinifaciens]
Z85_GM001524	99.6	0.0e+00	WP_027879070.1	phosphohydrolase [Mesoflavibacter zeaxanthinifaciens]
Z85_GM001525	99.2	4.1e-70	WP_027879071.1	hypothetical protein [Mesoflavibacter zeaxanthinifaciens]
Z85_GM001526	100	1.2e-218	WP_027879072.1	acetyl-CoA acetyltransferase [Mesoflavibacter zeaxanthinifaciens]
Z85_GM001527	100	4.8e-141	WP_027879073.1	hydrolase Nlp/P60 [Mesoflavibacter zeaxanthinifaciens]
Z85_GM001528	99.8	3.6e-226	WP_027879074.1	hypothetical protein [Mesoflavibacter zeaxanthinifaciens]
Z85_GM001529	99.6	0.0e+00	WP_027879075.1	DNA gyrase subunit A [Mesoflavibacter zeaxanthinifaciens]
Z85_GM001531	100	0.0e+00	WP_027879076.1	Clp protease ClpC [Mesoflavibacter zeaxanthinifaciens]
Z85_GM001532	97.6	1.4e-62	WP_051169812.1	hypothetical protein [Mesoflavibacter zeaxanthinifaciens]
Z85_GM001533	99.4	5.7e-282	WP_027879078.1	histidine ammonia-lyase [Mesoflavibacter zeaxanthinifaciens]
Z85_GM001534	99.4	4.1e-191	WP_027879079.1	thioredoxin [Mesoflavibacter zeaxanthinifaciens]
Z85_GM001535	99.2	2.0e-298	WP_027879080.1	carbohydrate kinase [Mesoflavibacter zeaxanthinifaciens]
Z85_GM001536	99.4	0.0e+00	WP_027879081.1	bifunctional aspartate kinase/homoserine dehydrogenase I [Mesoflavibacter zeaxanthinifaciens]
Z85_GM001537	99.3	1.4e-169	WP_027879082.1	homoserine kinase [Mesoflavibacter zeaxanthinifaciens]
Z85_GM001538	97.2	3.8e-242	WP_027879083.1	threonine synthase [Mesoflavibacter zeaxanthinifaciens]
Z85_GM001539	97.4	2.0e-193	WP_027879084.1	serine hydrolase [Mesoflavibacter zeaxanthinifaciens]
Z85_GM001540	100	8.9e-112	WP_027879085.1	NAD-dependent dehydratase [Mesoflavibacter zeaxanthinifaciens]
Z85_GM001541	98.3	1.7e-200	WP_027879086.1	glycine cleavage system protein T [Mesoflavibacter zeaxanthinifaciens]
Z85_GM001542	100	9.2e-157	WP_027879087.1	dTDP-4-dehydrorhamnose reductase [Mesoflavibacter zeaxanthinifaciens]
Z85_GM001543	100	1.1e-48	WP_027879088.1	4a-hydroxytetrahydrobiopterin dehydratase [Mesoflavibacter zeaxanthinifaciens]
Z85_GM001544	99.6	1.7e-130	WP_027879089.1	transcriptional regulator [Mesoflavibacter zeaxanthinifaciens]
Z85_GM001545	97.7	3.7e-187	WP_036226933.1	hypothetical protein [Mesoflavibacter zeaxanthinifaciens]
Z85_GM001546	98.9	1.0e-100	WP_027879091.1	acyltransferase [Mesoflavibacter zeaxanthinifaciens]
Z85_GM001547	100	3.2e-210	WP_036226936.1	alcohol dehydrogenase [Mesoflavibacter zeaxanthinifaciens]
Z85_GM001548	98.5	5.8e-116	WP_027879093.1	chloramphenicol acetyltransferase [Mesoflavibacter zeaxanthinifaciens]
Z85_GM001549	99.1	9.9e-128	WP_027879094.1	haloacid dehalogenase [Mesoflavibacter zeaxanthinifaciens]
Z85_GM001550	99.2	8.9e-132	WP_036226937.1	3-deoxy-manno-octulosonate cytidylyltransferase [Mesoflavibacter zeaxanthinifaciens]
Z85_GM001551	99.6	4.6e-273	WP_027879096.1	ATP-dependent endonuclease [Mesoflavibacter zeaxanthinifaciens]
Z85_GM001552	99.2	2.2e-133	WP_027879097.1	hypothetical protein [Mesoflavibacter zeaxanthinifaciens]
Z85_GM001553	98.5	4.3e-151	WP_027879098.1	hypothetical protein [Mesoflavibacter zeaxanthinifaciens]
Z85_GM001554	97.8	1.5e-96	WP_027879099.1	methyltransferase [Mesoflavibacter zeaxanthinifaciens]
Z85_GM001555	94.9	4.4e-304	WP_027879100.1	hypothetical protein [Mesoflavibacter zeaxanthinifaciens]
Z85_GM001556	99.8	0.0e+00	WP_027879101.1	DNA polymerase III, subunit gamma and tau [Mesoflavibacter zeaxanthinifaciens]
Z85_GM001557	99	5.3e-103	WP_027879102.1	hypothetical protein [Mesoflavibacter zeaxanthinifaciens]
Z85_GM001558	99	1.6e-104	WP_027879103.1	tRNA hydroxylase [Mesoflavibacter zeaxanthinifaciens]
Z85_GM001559	100	9.8e-96	WP_027879104.1	hypothetical protein [Mesoflavibacter zeaxanthinifaciens]
Z85_GM001560	100	1.0e-164	WP_027879105.1	exopolyphosphatase [Mesoflavibacter zeaxanthinifaciens]
Z85_GM001561	100	0.0e+00	WP_027879106.1	polyphosphate kinase 1 [Mesoflavibacter zeaxanthinifaciens]
Z85_GM001562	100	7.4e-90	WP_036226939.1	hypothetical protein [Mesoflavibacter zeaxanthinifaciens]
Z85_GM001563	100	3.0e-294	WP_027880826.1	ribonuclease G [Mesoflavibacter zeaxanthinifaciens]
Z85_GM001564	100	4.3e-45	WP_019386001.1	MULTISPECIES: integration host factor subunit beta [Algibacter sp.|Bizionia sp.|Flavobacteriaceae]
Z85_GM001565	99.7	5.8e-201	WP_027880827.1	A/G-specific adenine glycosylase [Mesoflavibacter zeaxanthinifaciens]
Z85_GM001566	98	3.4e-81	WP_027880828.1	single-stranded DNA-binding protein [Mesoflavibacter zeaxanthinifaciens]
Z85_GM001567	99.1	1.3e-237	WP_027880829.1	hemolysin [Mesoflavibacter zeaxanthinifaciens]
Z85_GM001568	97.9	7.4e-105	WP_027880830.1	gliding motility lipoprotein GldD [Mesoflavibacter zeaxanthinifaciens]
Z85_GM001569	97.3	1.7e-144	WP_027880831.1	esterase [Mesoflavibacter zeaxanthinifaciens]
Z85_GM001570	81.3	9.7e-130	WP_067037462.1	phosphoribosylformylglycinamidine synthase [Muricauda sp. CP2A]
Z85_GM001571	65.8	1.5e-35	WP_067037460.1	hypothetical protein [Muricauda sp. CP2A]
Z85_GM001572	95.3	8.0e-87	WP_027880832.1	heavy metal transporter [Mesoflavibacter zeaxanthinifaciens]
Z85_GM001573	98.7	2.3e-161	WP_036227636.1	permease [Mesoflavibacter zeaxanthinifaciens]
Z85_GM001574	99.9	0.0e+00	WP_027880834.1	peptidase M16 [Mesoflavibacter zeaxanthinifaciens]
Z85_GM001575	100	7.5e-254	WP_027880835.1	peptidase M16 [Mesoflavibacter zeaxanthinifaciens]
Z85_GM001576	100	1.7e-77	WP_027880836.1	DUF4199 domain-containing protein [Mesoflavibacter zeaxanthinifaciens]
Z85_GM001577	98.6	5.7e-114	WP_027880837.1	50S ribosomal protein L21 [Mesoflavibacter zeaxanthinifaciens]
Z85_GM001578	100	1.2e-41	WP_027880838.1	50S ribosomal protein L27 [Mesoflavibacter zeaxanthinifaciens]
Z85_GM001579	99.6	0.0e+00	WP_036227666.1	TonB-dependent receptor [Mesoflavibacter zeaxanthinifaciens]
Z85_GM001580	97.9	4.8e-192	WP_027880840.1	3-phytase [Mesoflavibacter zeaxanthinifaciens]
Z85_GM001581	99.8	5.7e-254	WP_027880841.1	adenosylhomocysteinase [Mesoflavibacter zeaxanthinifaciens]
Z85_GM001582	100	5.3e-117	WP_027880842.1	4'-phosphopantetheinyl transferase [Mesoflavibacter zeaxanthinifaciens]
Z85_GM001583	99.6	4.2e-126	WP_036227638.1	geranylgeranylglyceryl/heptaprenylglyceryl phosphate synthase [Mesoflavibacter zeaxanthinifaciens]
Z85_GM001584	100	1.3e-40	WP_027880844.1	hypothetical protein [Mesoflavibacter zeaxanthinifaciens]
Z85_GM001585	98.6	5.4e-117	WP_027880845.1	nicotinamide mononucleotide transporter [Mesoflavibacter zeaxanthinifaciens]
Z85_GM001586	97.9	4.3e-105	WP_027880846.1	nicotinate-nucleotide adenylyltransferase [Mesoflavibacter zeaxanthinifaciens]
Z85_GM001587	99.6	1.3e-294	WP_027880847.1	hypothetical protein [Mesoflavibacter zeaxanthinifaciens]
Z85_GM001588	100	3.6e-66	WP_027880848.1	aminoacyl-tRNA hydrolase [Mesoflavibacter zeaxanthinifaciens]
Z85_GM001589	99.6	0.0e+00	WP_027880849.1	TonB-dependent receptor [Mesoflavibacter zeaxanthinifaciens]
Z85_GM001590	100	4.8e-80	WP_027880850.1	hypothetical protein [Mesoflavibacter zeaxanthinifaciens]
Z85_GM001591	100	5.3e-77	WP_027880851.1	transcription elongation factor GreA [Mesoflavibacter zeaxanthinifaciens]
Z85_GM001592	98.4	1.3e-64	WP_027880852.1	hydrolase [Mesoflavibacter zeaxanthinifaciens]
Z85_GM001593	97.4	9.1e-58	WP_027880853.1	hypothetical protein [Mesoflavibacter zeaxanthinifaciens]
Z85_GM001594	78.9	3.5e-178	WP_028283207.1	two-component sensor histidine kinase [Olleya marilimosa]
Z85_GM001595	99.6	1.2e-156	WP_027880855.1	flavin reductase [Mesoflavibacter zeaxanthinifaciens]
Z85_GM001596	98.4	2.8e-65	WP_027880856.1	hypothetical protein [Mesoflavibacter zeaxanthinifaciens]
Z85_GM001597	99	1.1e-117	WP_027880857.1	leucyl/phenylalanyl-tRNA--protein transferase [Mesoflavibacter zeaxanthinifaciens]
Z85_GM001598	96.8	7.4e-102	WP_027880858.1	DNA-3-methyladenine glycosylase [Mesoflavibacter zeaxanthinifaciens]
Z85_GM001599	99.5	6.2e-110	WP_027880859.1	thioredoxin [Mesoflavibacter zeaxanthinifaciens]
Z85_GM001600	100	9.1e-129	WP_027880860.1	hypothetical protein [Mesoflavibacter zeaxanthinifaciens]
Z85_GM001601	100	2.8e-127	WP_027880861.1	tRNA pseudouridine(55) synthase [Mesoflavibacter zeaxanthinifaciens]
Z85_GM001602	100	6.3e-139	WP_027880862.1	UDP-diphosphatase [Mesoflavibacter zeaxanthinifaciens]
Z85_GM001603	99.7	1.1e-183	WP_027880863.1	LacI family transcriptional regulator [Mesoflavibacter zeaxanthinifaciens]
Z85_GM001605	99.9	0.0e+00	WP_027880864.1	TonB-dependent receptor [Mesoflavibacter zeaxanthinifaciens]
Z85_GM001606	99.3	3.0e-263	WP_036227640.1	glycoside hydrolase [Mesoflavibacter zeaxanthinifaciens]
Z85_GM001607	98.8	0.0e+00	WP_027880866.1	sodium transporter [Mesoflavibacter zeaxanthinifaciens]
Z85_GM001608	97.9	1.2e-204	WP_027880867.1	glycerate kinase [Mesoflavibacter zeaxanthinifaciens]
Z85_GM001609	98.8	3.7e-40	WP_027880868.1	hypothetical protein [Mesoflavibacter zeaxanthinifaciens]
Z85_GM001611	100	2.0e-154	WP_027880869.1	cell division protein FtsX [Mesoflavibacter zeaxanthinifaciens]
Z85_GM001612	99.8	0.0e+00	WP_027880870.1	leucine--tRNA ligase [Mesoflavibacter zeaxanthinifaciens]
Z85_GM001613	100	8.8e-208	WP_027880871.1	alanine dehydrogenase [Mesoflavibacter zeaxanthinifaciens]
Z85_GM001614	99.6	6.7e-124	WP_027880872.1	membrane protein [Mesoflavibacter zeaxanthinifaciens]
Z85_GM001615	98.3	9.3e-126	WP_027880873.1	permease [Mesoflavibacter zeaxanthinifaciens]
Z85_GM001616	100	5.1e-68	WP_027880874.1	transcriptional regulator [Mesoflavibacter zeaxanthinifaciens]
Z85_GM001617	99.6	5.3e-263	WP_027880875.1	saccharopine dehydrogenase [Mesoflavibacter zeaxanthinifaciens]
Z85_GM001618	98.4	1.0e-62	WP_027880876.1	DUF423 domain-containing protein [Mesoflavibacter zeaxanthinifaciens]
Z85_GM001619	99.8	0.0e+00	WP_027880877.1	phosphoenolpyruvate carboxykinase (ATP) [Mesoflavibacter zeaxanthinifaciens]
Z85_GM001620	100	1.9e-137	WP_027880878.1	uroporphyrinogen III methyltransferase [Mesoflavibacter zeaxanthinifaciens]
Z85_GM001621	97.2	2.7e-108	WP_027880879.1	DUF4271 domain-containing protein [Mesoflavibacter zeaxanthinifaciens]
Z85_GM001622	100	1.8e-132	WP_027880880.1	dolichyl-phosphate beta-D-mannosyltransferase [Mesoflavibacter zeaxanthinifaciens]
Z85_GM001623	99.8	7.6e-262	WP_027880881.1	dihydroorotase [Mesoflavibacter zeaxanthinifaciens]
Z85_GM001624	97.7	6.0e-66	WP_051169891.1	hypothetical protein [Mesoflavibacter zeaxanthinifaciens]
Z85_GM001625	99.4	2.8e-192	WP_027880882.1	NAD-dependent epimerase [Mesoflavibacter zeaxanthinifaciens]
Z85_GM001626	98.6	4.7e-248	WP_027880883.1	tyrosine--tRNA ligase [Mesoflavibacter zeaxanthinifaciens]
Z85_GM001627	99.4	2.5e-185	WP_027880884.1	acyltransferase [Mesoflavibacter zeaxanthinifaciens]
Z85_GM001628	98.9	1.5e-143	WP_051169892.1	T9SS C-terminal target domain-containing protein [Mesoflavibacter zeaxanthinifaciens]
Z85_GM001629	99.9	0.0e+00	WP_051169893.1	T9SS C-terminal target domain-containing protein [Mesoflavibacter zeaxanthinifaciens]
Z85_GM001630	100	3.0e-121	WP_027880886.1	DNA-binding response regulator [Mesoflavibacter zeaxanthinifaciens]
Z85_GM001631	100	3.9e-172	WP_027880887.1	histidine kinase [Mesoflavibacter zeaxanthinifaciens]
Z85_GM001632	99.1	1.8e-197	WP_027880888.1	glycosyl transferase [Mesoflavibacter zeaxanthinifaciens]
Z85_GM001633	99.6	2.8e-127	WP_027880889.1	tRNA (guanine(46)-N(7))-methyltransferase [Mesoflavibacter zeaxanthinifaciens]
Z85_GM001634	99.5	9.1e-109	WP_027880890.1	lysine transporter LysE [Mesoflavibacter zeaxanthinifaciens]
Z85_GM001635	100	3.0e-55	WP_027880891.1	cysteine methyltransferase [Mesoflavibacter zeaxanthinifaciens]
Z85_GM001636	99.7	2.6e-210	WP_027880892.1	chromosome partitioning protein [Mesoflavibacter zeaxanthinifaciens]
Z85_GM001637	100	1.9e-35	WP_027880893.1	NifU family protein [Mesoflavibacter zeaxanthinifaciens]
Z85_GM001638	99.7	3.4e-201	WP_027880894.1	ferredoxin--NADP(+) reductase [Mesoflavibacter zeaxanthinifaciens]
Z85_GM001639	99.1	5.2e-55	WP_027880895.1	ferredoxin [Mesoflavibacter zeaxanthinifaciens]
Z85_GM001640	100	3.5e-178	WP_027880896.1	serine/threonine protein phosphatase [Mesoflavibacter zeaxanthinifaciens]
Z85_GM001641	98.3	1.4e-126	WP_036227643.1	lysophospholipase [Mesoflavibacter zeaxanthinifaciens]
Z85_GM001642	99.6	1.1e-146	WP_027880898.1	heme oxygenase [Mesoflavibacter zeaxanthinifaciens]
Z85_GM001643	99.5	2.6e-226	WP_027880899.1	acyl-CoA dehydrogenase [Mesoflavibacter zeaxanthinifaciens]
Z85_GM001644	99.6	2.1e-133	WP_027880900.1	tRNA (adenine-N(6)-)-methyltransferase [Mesoflavibacter zeaxanthinifaciens]
Z85_GM001645	100	9.1e-94	WP_027880901.1	16S rRNA processing protein RimM [Mesoflavibacter zeaxanthinifaciens]
Z85_GM001646	100	3.2e-85	WP_027880902.1	30S ribosomal protein S16 [Mesoflavibacter zeaxanthinifaciens]
Z85_GM001647	70.8	6.2e-215	WP_027880903.1	hypothetical protein [Mesoflavibacter zeaxanthinifaciens]
Z85_GM001648	96.9	1.0e-124	WP_027880904.1	hypothetical protein [Mesoflavibacter zeaxanthinifaciens]
Z85_GM001649	100	1.5e-76	WP_027880905.1	hypothetical protein [Mesoflavibacter zeaxanthinifaciens]
Z85_GM001650	99.4	0.0e+00	WP_027880906.1	DNA polymerase III subunit alpha [Mesoflavibacter zeaxanthinifaciens]
Z85_GM001651	100	1.0e-52	WP_027880907.1	thiol reductase thioredoxin [Mesoflavibacter zeaxanthinifaciens]
Z85_GM001652	100	4.0e-177	WP_027880908.1	hypothetical protein [Mesoflavibacter zeaxanthinifaciens]
Z85_GM001654	54.2	4.0e-06	WP_028283267.1	hypothetical protein [Olleya marilimosa]
Z85_GM001655	54.2	6.9e-06	WP_028283267.1	hypothetical protein [Olleya marilimosa]
Z85_GM001656	54.2	4.0e-06	WP_028283267.1	hypothetical protein [Olleya marilimosa]
Z85_GM001657	55.9	8.1e-07	WP_028283267.1	hypothetical protein [Olleya marilimosa]
Z85_GM001658	54.2	1.8e-06	WP_028283267.1	hypothetical protein [Olleya marilimosa]
Z85_GM001659	99.4	0.0e+00	WP_051169903.1	two-component sensor histidine kinase [Mesoflavibacter zeaxanthinifaciens]
Z85_GM001660	100	2.5e-120	WP_027880910.1	response regulator [Mesoflavibacter zeaxanthinifaciens]
Z85_GM001661	97.6	1.5e-82	WP_027880911.1	membrane protein [Mesoflavibacter zeaxanthinifaciens]
Z85_GM001662	100	4.5e-60	WP_027880912.1	hypothetical protein [Mesoflavibacter zeaxanthinifaciens]
Z85_GM001663	99	0.0e+00	WP_027880913.1	hypothetical protein [Mesoflavibacter zeaxanthinifaciens]
Z85_GM001664	98.7	3.6e-81	WP_027880914.1	hypothetical protein [Mesoflavibacter zeaxanthinifaciens]
Z85_GM001665	97.6	7.9e-136	WP_027880915.1	hypothetical protein [Mesoflavibacter zeaxanthinifaciens]
Z85_GM001666	97.9	1.1e-160	WP_027880916.1	hypothetical protein [Mesoflavibacter zeaxanthinifaciens]
Z85_GM001667	90.9	7.7e-191	WP_027880917.1	glycosyl transferase [Mesoflavibacter zeaxanthinifaciens]
Z85_GM001668	94.4	1.9e-166	WP_027880918.1	membrane protein [Mesoflavibacter zeaxanthinifaciens]
Z85_GM001670	97.9	6.1e-107	WP_027880919.1	hypothetical protein [Mesoflavibacter zeaxanthinifaciens]
Z85_GM001671	99.5	3.8e-98	WP_027880920.1	crossover junction endodeoxyribonuclease RuvC [Mesoflavibacter zeaxanthinifaciens]
Z85_GM001672	100	1.2e-48	WP_027880921.1	four helix bundle protein [Mesoflavibacter zeaxanthinifaciens]
Z85_GM001673	99.1	5.1e-197	WP_027880922.1	coproporphyrinogen III oxidase [Mesoflavibacter zeaxanthinifaciens]
Z85_GM001674	98.4	1.1e-137	WP_027880923.1	metal-dependent hydrolase [Mesoflavibacter zeaxanthinifaciens]
Z85_GM001675	96.5	4.4e-57	WP_027880924.1	hypothetical protein [Mesoflavibacter zeaxanthinifaciens]
Z85_GM001676	99	7.0e-106	WP_027880925.1	hypothetical protein [Mesoflavibacter zeaxanthinifaciens]
Z85_GM001678	96	2.6e-63	WP_027880926.1	hypothetical protein [Mesoflavibacter zeaxanthinifaciens]
Z85_GM001679	85.3	2.0e-26	WP_027880927.1	hypothetical protein [Mesoflavibacter zeaxanthinifaciens]
Z85_GM001680	100	2.7e-69	WP_027880928.1	response regulator [Mesoflavibacter zeaxanthinifaciens]
Z85_GM001681	98.9	6.4e-95	WP_027880929.1	heme transporter CcmB [Mesoflavibacter zeaxanthinifaciens]
Z85_GM001682	96.4	0.0e+00	WP_027880930.1	PAS domain-containing sensor histidine kinase [Mesoflavibacter zeaxanthinifaciens]
Z85_GM001683	99.5	2.1e-212	WP_027880931.1	histidine kinase [Mesoflavibacter zeaxanthinifaciens]
Z85_GM001684	99.2	3.1e-197	WP_027880932.1	two-component sensor histidine kinase [Mesoflavibacter zeaxanthinifaciens]
Z85_GM001685	96.2	2.8e-50	WP_027880933.1	hypothetical protein [Mesoflavibacter zeaxanthinifaciens]
Z85_GM001686	98.3	5.4e-126	WP_027880934.1	DNA-binding response regulator [Mesoflavibacter zeaxanthinifaciens]
Z85_GM001687	97.6	8.0e-84	WP_027880935.1	hypothetical protein [Mesoflavibacter zeaxanthinifaciens]
Z85_GM001688	98.7	0.0e+00	WP_027880936.1	T9SS C-terminal target domain-containing protein [Mesoflavibacter zeaxanthinifaciens]
Z85_GM001689	98.7	0.0e+00	WP_027880937.1	hypothetical protein [Mesoflavibacter zeaxanthinifaciens]
Z85_GM001690	100	5.9e-41	WP_027880938.1	hypothetical protein [Mesoflavibacter zeaxanthinifaciens]
Z85_GM001691	99.5	2.9e-223	WP_027880939.1	sugar isomerase [Mesoflavibacter zeaxanthinifaciens]
Z85_GM001692	99.3	2.5e-227	WP_027880940.1	glycosyl transferase family 1 [Mesoflavibacter zeaxanthinifaciens]
Z85_GM001693	99.8	3.8e-294	WP_027880941.1	glycosyl hydrolase family 5 [Mesoflavibacter zeaxanthinifaciens]
Z85_GM001694	98.3	2.1e-226	WP_027880942.1	hypothetical protein [Mesoflavibacter zeaxanthinifaciens]
Z85_GM001695	99.7	0.0e+00	WP_027880943.1	membrane protein [Mesoflavibacter zeaxanthinifaciens]
Z85_GM001696	99.5	2.0e-221	WP_027880944.1	transcriptional regulator [Mesoflavibacter zeaxanthinifaciens]
Z85_GM001697	99.4	1.5e-85	WP_027880945.1	family 2 glycosyl transferase [Mesoflavibacter zeaxanthinifaciens]
Z85_GM001698	100	1.8e-106	WP_027880946.1	PhnA protein [Mesoflavibacter zeaxanthinifaciens]
Z85_GM001699	99.5	1.5e-199	WP_027880947.1	hypothetical protein [Mesoflavibacter zeaxanthinifaciens]
Z85_GM001700	99.3	0.0e+00	WP_051169894.1	hypothetical protein [Mesoflavibacter zeaxanthinifaciens]
Z85_GM001701	100	2.8e-62	WP_027880948.1	penicillinase repressor [Mesoflavibacter zeaxanthinifaciens]
Z85_GM001702	98.9	2.3e-155	WP_027880949.1	multidrug transporter [Mesoflavibacter zeaxanthinifaciens]
Z85_GM001704	99.4	2.1e-270	WP_027880950.1	hypothetical protein [Mesoflavibacter zeaxanthinifaciens]
Z85_GM001705	98.7	0.0e+00	WP_027880951.1	alpha-amylase [Mesoflavibacter zeaxanthinifaciens]
Z85_GM001706	99.8	8.3e-261	WP_027880952.1	hypothetical protein [Mesoflavibacter zeaxanthinifaciens]
Z85_GM001707	99.8	9.2e-304	WP_027880953.1	RagB/SusD family nutrient uptake outer membrane protein [Mesoflavibacter zeaxanthinifaciens]
Z85_GM001708	99.7	0.0e+00	WP_027880954.1	SusC/RagA family TonB-linked outer membrane protein [Mesoflavibacter zeaxanthinifaciens]
Z85_GM001709	98.8	1.4e-186	WP_027880955.1	LacI family transcriptional regulator [Mesoflavibacter zeaxanthinifaciens]
Z85_GM001710	100	5.0e-261	WP_027880956.1	MFS transporter [Mesoflavibacter zeaxanthinifaciens]
Z85_GM001711	98.2	4.7e-116	WP_027880957.1	beta-phosphoglucomutase [Mesoflavibacter zeaxanthinifaciens]
Z85_GM001712	98.3	0.0e+00	WP_027880958.1	maltose phosphorylase [Mesoflavibacter zeaxanthinifaciens]
Z85_GM001714	94.7	0.0e+00	WP_027880959.1	alpha-glucosidase [Mesoflavibacter zeaxanthinifaciens]
Z85_GM001715	96.3	0.0e+00	WP_027880960.1	alpha-amlyase [Mesoflavibacter zeaxanthinifaciens]
Z85_GM001716	98.5	9.5e-232	WP_051169895.1	hypothetical protein [Mesoflavibacter zeaxanthinifaciens]
Z85_GM001717	95.9	1.3e-267	WP_027880962.1	alpha-amlyase [Mesoflavibacter zeaxanthinifaciens]
Z85_GM001718	75.9	6.7e-183	WP_026717050.1	amino acid transporter [Flavobacterium gelidilacus]
Z85_GM001719	98.8	5.4e-39	WP_027880963.1	hypothetical protein [Mesoflavibacter zeaxanthinifaciens]
Z85_GM001720	98.5	2.8e-256	WP_027880964.1	mannosyltransferase [Mesoflavibacter zeaxanthinifaciens]
Z85_GM001721	99.6	5.6e-279	WP_027880965.1	glycosyl transferase family 2 [Mesoflavibacter zeaxanthinifaciens]
Z85_GM001722	99.6	2.9e-124	WP_027880966.1	glycosyl hydrolase [Mesoflavibacter zeaxanthinifaciens]
Z85_GM001723	97.9	3.3e-304	WP_027880967.1	(Fe-S)-binding protein [Mesoflavibacter zeaxanthinifaciens]
Z85_GM001724	94.9	2.7e-248	WP_027880968.1	NADH dehydrogenase [Mesoflavibacter zeaxanthinifaciens]
Z85_GM001725	95.3	4.2e-182	WP_027880969.1	glycoside hydrolase [Mesoflavibacter zeaxanthinifaciens]
Z85_GM001726	96.8	2.9e-141	WP_051169896.1	metallophosphatase [Mesoflavibacter zeaxanthinifaciens]
Z85_GM001727	98.3	1.7e-242	WP_027880970.1	outer membrane protein assembly factor [Mesoflavibacter zeaxanthinifaciens]
Z85_GM001728	95.2	1.2e-148	WP_027880971.1	glycosyl transferase family 2 [Mesoflavibacter zeaxanthinifaciens]
Z85_GM001729	97.8	5.2e-129	WP_027880972.1	DUF547 domain-containing protein [Mesoflavibacter zeaxanthinifaciens]
Z85_GM001730	99.4	2.9e-186	WP_027880973.1	methyltransferase type 11 [Mesoflavibacter zeaxanthinifaciens]
Z85_GM001731	98.9	1.1e-146	WP_027880974.1	purine-nucleoside phosphorylase [Mesoflavibacter zeaxanthinifaciens]
Z85_GM001732	99.5	9.4e-111	WP_027880975.1	glycosyl transferase [Mesoflavibacter zeaxanthinifaciens]
Z85_GM001733	100	1.5e-87	WP_027880976.1	rhodanese [Mesoflavibacter zeaxanthinifaciens]
Z85_GM001734	100	2.7e-206	WP_027880977.1	radical SAM/Cys-rich domain protein [Mesoflavibacter zeaxanthinifaciens]
Z85_GM001735	98.2	4.8e-56	WP_027880978.1	4-carboxymuconolactone decarboxylase [Mesoflavibacter zeaxanthinifaciens]
Z85_GM001736	100	8.4e-130	WP_027880979.1	type III pantothenate kinase [Mesoflavibacter zeaxanthinifaciens]
Z85_GM001737	99.8	4.8e-253	WP_027880980.1	membrane protein [Mesoflavibacter zeaxanthinifaciens]
Z85_GM001738	100	4.3e-257	WP_027880981.1	hypothetical protein [Mesoflavibacter zeaxanthinifaciens]
Z85_GM001739	100	4.0e-100	WP_027880982.1	LPS export ABC transporter periplasmic protein LptC [Mesoflavibacter zeaxanthinifaciens]
Z85_GM001740	100	3.7e-26	WP_027880983.1	hypothetical protein [Mesoflavibacter zeaxanthinifaciens]
Z85_GM001741	100	1.1e-236	WP_027880984.1	hemolysin [Mesoflavibacter zeaxanthinifaciens]
Z85_GM001742	99.7	0.0e+00	WP_027880985.1	peptidylprolyl isomerase [Mesoflavibacter zeaxanthinifaciens]
Z85_GM001743	98.7	8.7e-169	WP_027880986.1	GHMP kinase [Mesoflavibacter zeaxanthinifaciens]
Z85_GM001744	99.5	3.1e-244	WP_027880987.1	hydroxymethylglutaryl-CoA reductase, degradative [Mesoflavibacter zeaxanthinifaciens]
Z85_GM001745	99.3	0.0e+00	WP_027880988.1	peptidase S9 [Mesoflavibacter zeaxanthinifaciens]
Z85_GM001746	99.8	3.9e-305	WP_027880989.1	MFS transporter [Mesoflavibacter zeaxanthinifaciens]
Z85_GM001747	98.3	1.6e-98	WP_027880990.1	thioredoxin [Mesoflavibacter zeaxanthinifaciens]
Z85_GM001748	93.9	0.0e+00	WP_027880991.1	competence protein [Mesoflavibacter zeaxanthinifaciens]
Z85_GM001749	90.4	2.1e-94	WP_036227647.1	glycoside hydrolase [Mesoflavibacter zeaxanthinifaciens]
Z85_GM001750	99.5	1.2e-212	WP_027880993.1	lipid-A-disaccharide synthase [Mesoflavibacter zeaxanthinifaciens]
Z85_GM001751	100	8.0e-147	WP_027880994.1	5'/3'-nucleotidase SurE [Mesoflavibacter zeaxanthinifaciens]
Z85_GM001752	99.7	0.0e+00	WP_027880995.1	tail-specific protease [Mesoflavibacter zeaxanthinifaciens]
Z85_GM001753	99.5	1.1e-202	WP_027880996.1	peptide transporter [Mesoflavibacter zeaxanthinifaciens]
Z85_GM001754	98.7	0.0e+00	WP_027880997.1	hypothetical protein [Mesoflavibacter zeaxanthinifaciens]
Z85_GM001755	99.3	2.1e-237	WP_027880998.1	phosphohydrolase [Mesoflavibacter zeaxanthinifaciens]
Z85_GM001756	99.8	0.0e+00	WP_027880999.1	phosphoesterase [Mesoflavibacter zeaxanthinifaciens]
Z85_GM001757	97.2	7.8e-232	WP_027881000.1	hypothetical protein [Mesoflavibacter zeaxanthinifaciens]
Z85_GM001758	99.3	6.6e-152	WP_027881001.1	hypothetical protein [Mesoflavibacter zeaxanthinifaciens]
Z85_GM001759	89	5.3e-110	WP_027881002.1	glycerophosphodiester phosphodiesterase [Mesoflavibacter zeaxanthinifaciens]
Z85_GM001760	97.5	1.6e-223	WP_027881003.1	flavoprotein [Mesoflavibacter zeaxanthinifaciens]
Z85_GM001761	97.2	7.8e-93	WP_027881004.1	hypothetical protein [Mesoflavibacter zeaxanthinifaciens]
Z85_GM001762	94.6	1.1e-94	WP_051169897.1	TetR family transcriptional regulator [Mesoflavibacter zeaxanthinifaciens]
Z85_GM001763	99.4	4.8e-206	WP_027881005.1	diphosphomevalonate decarboxylase [Mesoflavibacter zeaxanthinifaciens]
Z85_GM001764	100	3.2e-174	WP_027881006.1	mevalonate kinase [Mesoflavibacter zeaxanthinifaciens]
Z85_GM001765	100	3.0e-155	WP_027881007.1	ubiquinone biosynthesis protein UbiA [Mesoflavibacter zeaxanthinifaciens]
Z85_GM001766	100	1.9e-154	WP_027881008.1	pseudouridylate synthase [Mesoflavibacter zeaxanthinifaciens]
Z85_GM001767	98.6	9.5e-173	WP_027881009.1	sterol desaturase [Mesoflavibacter zeaxanthinifaciens]
Z85_GM001768	100	1.0e-277	WP_027881010.1	arginine decarboxylase [Mesoflavibacter zeaxanthinifaciens]
Z85_GM001769	99.4	6.2e-178	WP_027881011.1	agmatinase [Mesoflavibacter zeaxanthinifaciens]
Z85_GM001770	100	3.6e-189	WP_027881012.1	deoxyhypusine synthase [Mesoflavibacter zeaxanthinifaciens]
Z85_GM001771	100	2.5e-54	WP_027881013.1	hypothetical protein [Mesoflavibacter zeaxanthinifaciens]
Z85_GM001772	100	9.2e-143	WP_027881014.1	hypothetical protein [Mesoflavibacter zeaxanthinifaciens]
Z85_GM001773	99.1	4.5e-54	WP_027881015.1	hypothetical protein [Mesoflavibacter zeaxanthinifaciens]
Z85_GM001774	99.5	5.5e-111	WP_027881016.1	YihA family ribosome biogenesis GTP-binding protein [Mesoflavibacter zeaxanthinifaciens]
Z85_GM001775	100	4.8e-144	WP_027881017.1	alpha/beta hydrolase [Mesoflavibacter zeaxanthinifaciens]
Z85_GM001776	100	4.2e-70	WP_027881018.1	division/cell wall cluster transcriptional repressor MraZ [Mesoflavibacter zeaxanthinifaciens]
Z85_GM001777	98.3	7.8e-162	WP_027881019.1	16S rRNA (cytosine(1402)-N(4))-methyltransferase [Mesoflavibacter zeaxanthinifaciens]
Z85_GM001778	100	1.1e-29	WP_027881020.1	hypothetical protein [Mesoflavibacter zeaxanthinifaciens]
Z85_GM001779	99.7	0.0e+00	WP_051169898.1	penicillin-binding protein [Mesoflavibacter zeaxanthinifaciens]
Z85_GM001780	99.2	3.2e-274	WP_027881022.1	UDP-N-acetylmuramoyl-L-alanyl-D-glutamate--2, 6-diaminopimelate ligase [Mesoflavibacter zeaxanthinifaciens]
Z85_GM001781	100	3.2e-230	WP_027881023.1	phospho-N-acetylmuramoyl-pentapeptide-transferase [Mesoflavibacter zeaxanthinifaciens]
Z85_GM001782	98.4	8.9e-247	WP_027881024.1	UDP-N-acetylmuramoylalanine--D-glutamate ligase [Mesoflavibacter zeaxanthinifaciens]
Z85_GM001783	99.8	1.3e-220	WP_027881025.1	cell division protein FtsW [Mesoflavibacter zeaxanthinifaciens]
Z85_GM001784	99.5	2.6e-207	WP_027881026.1	UDP-N-acetylglucosamine--N-acetylmuramyl-(pentapeptide) pyrophosphoryl-undecaprenol N-acetylglucosamine transferase [Mesoflavibacter zeaxanthinifaciens]
Z85_GM001785	98	5.5e-252	WP_036227648.1	UDP-N-acetylmuramate--L-alanine ligase [Mesoflavibacter zeaxanthinifaciens]
Z85_GM001786	100	9.1e-129	WP_027881028.1	hypothetical protein [Mesoflavibacter zeaxanthinifaciens]
Z85_GM001787	100	2.2e-245	WP_027881029.1	cell division protein FtsA [Mesoflavibacter zeaxanthinifaciens]
Z85_GM001788	99.4	0.0e+00	WP_027881030.1	cell division protein FtsZ [Mesoflavibacter zeaxanthinifaciens]
Z85_GM001789	99.3	5.4e-71	WP_027881031.1	glutamyl-tRNA amidotransferase [Mesoflavibacter zeaxanthinifaciens]
Z85_GM001790	99.3	3.4e-162	WP_051169899.1	hypothetical protein [Mesoflavibacter zeaxanthinifaciens]
Z85_GM001791	99.3	2.3e-68	WP_027881033.1	CBS domain-containing protein [Mesoflavibacter zeaxanthinifaciens]
Z85_GM001792	95.5	7.6e-114	WP_027881034.1	ribulose-phosphate 3-epimerase [Mesoflavibacter zeaxanthinifaciens]
Z85_GM001793	51.9	8.2e-34	WP_052503477.1	hypothetical protein [Lacinutrix sp. Hel_I_90]
Z85_GM001794	100	1.0e-155	WP_013869172.1	RNA polymerase, sigma 70 subunit, RpoD subfamily [Lacinutrix sp. 5H-3-7-4]
Z85_GM001795	99	1.5e-224	WP_027881035.1	gamma-glutamyl-phosphate reductase [Mesoflavibacter zeaxanthinifaciens]
Z85_GM001796	100	4.3e-140	WP_027881036.1	glutamate 5-kinase [Mesoflavibacter zeaxanthinifaciens]
Z85_GM001797	99.6	1.2e-145	WP_027881037.1	pyrroline-5-carboxylate reductase [Mesoflavibacter zeaxanthinifaciens]
Z85_GM001798	99.1	1.9e-263	WP_027881038.1	glycosyl transferase family 2 [Mesoflavibacter zeaxanthinifaciens]
Z85_GM001799	99.7	0.0e+00	WP_027881039.1	polyribonucleotide nucleotidyltransferase [Mesoflavibacter zeaxanthinifaciens]
Z85_GM001800	100	5.4e-42	WP_027881040.1	30S ribosomal protein S15 [Mesoflavibacter zeaxanthinifaciens]
Z85_GM001801	100	9.1e-205	WP_027881041.1	histidine kinase [Mesoflavibacter zeaxanthinifaciens]
Z85_GM001802	100	1.2e-159	WP_027881042.1	acetyl-CoA carboxylase subunit beta [Mesoflavibacter zeaxanthinifaciens]
Z85_GM001803	99.7	3.7e-203	WP_027881043.1	class II fructose-bisphosphate aldolase [Mesoflavibacter zeaxanthinifaciens]
Z85_GM001805	99.6	0.0e+00	WP_027881044.1	membrane protein [Mesoflavibacter zeaxanthinifaciens]
Z85_GM001806	98.3	1.2e-125	WP_027881045.1	RNA methyltransferase [Mesoflavibacter zeaxanthinifaciens]
Z85_GM001807	100	8.0e-133	WP_027881046.1	PorT protein [Mesoflavibacter zeaxanthinifaciens]
Z85_GM001808	98.8	3.7e-130	WP_027881047.1	ubiquinone biosynthesis methyltransferase UbiE [Mesoflavibacter zeaxanthinifaciens]
Z85_GM001809	100	3.7e-248	WP_027881048.1	Trk system potassium transport protein TrkA [Mesoflavibacter zeaxanthinifaciens]
Z85_GM001810	99.8	1.3e-286	WP_027881049.1	potassium transporter [Mesoflavibacter zeaxanthinifaciens]
Z85_GM001811	99.1	0.0e+00	WP_027881050.1	T9SS C-terminal target domain-containing protein [Mesoflavibacter zeaxanthinifaciens]
Z85_GM001812	98.9	6.1e-41	WP_027881051.1	hypothetical protein [Mesoflavibacter zeaxanthinifaciens]
Z85_GM001813	100	3.0e-225	WP_027881052.1	aspartate aminotransferase [Mesoflavibacter zeaxanthinifaciens]
Z85_GM001814	100	2.7e-220	WP_027881053.1	fatty acid desaturase [Mesoflavibacter zeaxanthinifaciens]
Z85_GM001815	99.5	8.5e-115	WP_027881054.1	16S rRNA methyltransferase G [Mesoflavibacter zeaxanthinifaciens]
Z85_GM001816	99	7.9e-237	WP_027881055.1	methionine adenosyltransferase [Mesoflavibacter zeaxanthinifaciens]
Z85_GM001817	99.4	0.0e+00	WP_027881056.1	phosphoenolpyruvate carboxylase [Mesoflavibacter zeaxanthinifaciens]
Z85_GM001818	98.8	1.2e-234	WP_027881057.1	ammonium transporter [Mesoflavibacter zeaxanthinifaciens]
Z85_GM001819	98.2	4.5e-54	WP_027881058.1	nitrogen regulatory protein P-II [Mesoflavibacter zeaxanthinifaciens]
Z85_GM001820	98.7	0.0e+00	WP_036227652.1	glutamate synthase [Mesoflavibacter zeaxanthinifaciens]
Z85_GM001821	97.7	2.7e-284	WP_027881060.1	glutamate synthase [Mesoflavibacter zeaxanthinifaciens]
Z85_GM001822	99.3	0.0e+00	WP_027881061.1	dihydroxy-acid dehydratase [Mesoflavibacter zeaxanthinifaciens]
Z85_GM001823	98.3	0.0e+00	WP_027881062.1	acetolactate synthase, large subunit, biosynthetic type [Mesoflavibacter zeaxanthinifaciens]
Z85_GM001824	100	8.0e-90	WP_027881063.1	acetolactate synthase small subunit [Mesoflavibacter zeaxanthinifaciens]
Z85_GM001825	99	2.3e-283	WP_027881064.1	ketol-acid reductoisomerase [Mesoflavibacter zeaxanthinifaciens]
Z85_GM001826	99	8.0e-237	WP_027881065.1	threonine dehydratase [Mesoflavibacter zeaxanthinifaciens]
Z85_GM001827	99.7	4.0e-208	WP_027881066.1	3-isopropylmalate dehydrogenase [Mesoflavibacter zeaxanthinifaciens]
Z85_GM001828	97.9	1.3e-104	WP_027881067.1	3-isopropylmalate dehydratase small subunit [Mesoflavibacter zeaxanthinifaciens]
Z85_GM001829	98.5	1.5e-268	WP_027881068.1	3-isopropylmalate dehydratase large subunit [Mesoflavibacter zeaxanthinifaciens]
Z85_GM001830	92.1	5.4e-203	WP_051437457.1	2-isopropylmalate synthase [Olleya marilimosa]
Z85_GM001831	98.1	3.8e-289	WP_027881069.1	hypothetical protein [Mesoflavibacter zeaxanthinifaciens]
Z85_GM001832	99.1	1.9e-241	WP_027881070.1	O-acetylhomoserine aminocarboxypropyltransferase [Mesoflavibacter zeaxanthinifaciens]
Z85_GM001833	98.5	7.4e-193	WP_036227656.1	homoserine acetyltransferase [Mesoflavibacter zeaxanthinifaciens]
Z85_GM001834	99.6	2.3e-132	WP_027881071.1	serine acetyltransferase [Mesoflavibacter zeaxanthinifaciens]
Z85_GM001835	99.7	3.1e-163	WP_051169900.1	cysteine synthase B [Mesoflavibacter zeaxanthinifaciens]
Z85_GM001836	98.4	6.1e-209	WP_027881073.1	deacylase [Mesoflavibacter zeaxanthinifaciens]
Z85_GM001837	95.1	7.7e-131	WP_027881074.1	DUF2807 domain-containing protein [Mesoflavibacter zeaxanthinifaciens]
Z85_GM001838	99	5.4e-163	WP_027881076.1	gliding motility-associated ABC transporter ATP-binding subunit GldA [Mesoflavibacter zeaxanthinifaciens]
Z85_GM001840	96	1.6e-145	WP_027881077.1	prephenate dehydratase [Mesoflavibacter zeaxanthinifaciens]
Z85_GM001841	98.9	2.7e-215	WP_027881078.1	aminotransferase [Mesoflavibacter zeaxanthinifaciens]
Z85_GM001842	98.2	4.3e-154	WP_027881079.1	prephenate dehydrogenase [Mesoflavibacter zeaxanthinifaciens]
Z85_GM001843	99.4	4.9e-203	WP_027881080.1	cytochrome c4 [Mesoflavibacter zeaxanthinifaciens]
Z85_GM001844	80.9	8.7e-64	SDS65767.1	hypothetical protein [Winogradskyella sp. RHA_55, SAMN04489797_2090]
Z85_GM001845	97.8	1.5e-176	WP_027881083.1	ribosome small subunit-dependent GTPase A [Mesoflavibacter zeaxanthinifaciens]
Z85_GM001846	99.3	1.5e-76	WP_027881084.1	D-tyrosyl-tRNA(Tyr) deacylase [Mesoflavibacter zeaxanthinifaciens]
Z85_GM001847	100	2.7e-27	WP_027881085.1	hypothetical protein [Mesoflavibacter zeaxanthinifaciens]
Z85_GM001848	99.1	0.0e+00	WP_027881086.1	hypothetical protein [Mesoflavibacter zeaxanthinifaciens]
Z85_GM001849	99.4	0.0e+00	WP_027881087.1	hypothetical protein [Mesoflavibacter zeaxanthinifaciens]
Z85_GM001850	100	6.7e-55	WP_027881088.1	pyrophosphatase [Mesoflavibacter zeaxanthinifaciens]
Z85_GM001851	95.6	2.9e-212	WP_027881089.1	3-phosphoshikimate 1-carboxyvinyltransferase [Mesoflavibacter zeaxanthinifaciens]
Z85_GM001852	100	1.3e-197	WP_027881090.1	S-adenosylmethionine: tRNA ribosyltransferase-isomerase [Mesoflavibacter zeaxanthinifaciens]
Z85_GM001854	100	6.6e-197	WP_027881091.1	23S rRNA (adenine(2503)-C(2))-methyltransferase RlmN [Mesoflavibacter zeaxanthinifaciens]
Z85_GM001855	98.8	1.1e-185	WP_027881092.1	T9SS C-terminal target domain-containing protein [Mesoflavibacter zeaxanthinifaciens]
Z85_GM001856	99.7	1.1e-177	WP_027881093.1	polyprenyl synthetase [Mesoflavibacter zeaxanthinifaciens]
Z85_GM001857	98.9	2.6e-99	WP_027881094.1	DNA-directed RNA polymerase sigma-70 factor [Mesoflavibacter zeaxanthinifaciens]
Z85_GM001858	96.7	8.9e-124	WP_027881095.1	hypothetical protein [Mesoflavibacter zeaxanthinifaciens]
Z85_GM001859	99.4	7.0e-202	WP_027881096.1	hypothetical protein [Mesoflavibacter zeaxanthinifaciens]
Z85_GM001861	99.2	0.0e+00	WP_027881097.1	DNA primase [Mesoflavibacter zeaxanthinifaciens]
Z85_GM001862	100	4.5e-108	WP_027881098.1	DNA-binding response regulator [Mesoflavibacter zeaxanthinifaciens]
Z85_GM001863	98.1	1.3e-144	WP_027881099.1	NAD(+) synthetase [Mesoflavibacter zeaxanthinifaciens]
Z85_GM001864	98.7	3.3e-182	WP_027881100.1	gliding motility lipoprotein GldB [Mesoflavibacter zeaxanthinifaciens]
Z85_GM001865	100	8.1e-56	WP_027881101.1	gliding motility protein GldC [Mesoflavibacter zeaxanthinifaciens]
Z85_GM001866	99.6	0.0e+00	WP_027881102.1	1-pyrroline-5-carboxylate dehydrogenase [Mesoflavibacter zeaxanthinifaciens]
Z85_GM001867	100	1.4e-67	WP_027881103.1	Co2+/Mg2+ efflux protein ApaG [Mesoflavibacter zeaxanthinifaciens]
Z85_GM001868	99.8	1.8e-241	WP_027881104.1	DUF5103 domain-containing protein [Mesoflavibacter zeaxanthinifaciens]
Z85_GM001869	99.6	2.8e-256	WP_027881105.1	NADH: ubiquinone reductase (Na(+)-transporting) subunit A [Mesoflavibacter zeaxanthinifaciens]
Z85_GM001870	99.8	2.2e-231	WP_027881106.1	NADH: ubiquinone reductase (Na(+)-transporting) subunit B [Mesoflavibacter zeaxanthinifaciens]
Z85_GM001871	100	4.1e-140	WP_027881107.1	NADH: ubiquinone reductase (Na(+)-transporting) subunit C [Mesoflavibacter zeaxanthinifaciens]
Z85_GM001872	100	7.7e-111	WP_027881108.1	NADH: ubiquinone reductase (Na(+)-transporting) subunit D [Mesoflavibacter zeaxanthinifaciens]
Z85_GM001873	100	1.7e-130	WP_027881109.1	NADH: ubiquinone reductase (Na(+)-transporting) subunit E [Mesoflavibacter zeaxanthinifaciens]
Z85_GM001874	100	6.3e-261	WP_027881110.1	NADH: ubiquinone reductase (Na(+)-transporting) subunit F [Mesoflavibacter zeaxanthinifaciens]
Z85_GM001875	98.7	0.0e+00	WP_027881111.1	T9SS C-terminal target domain-containing protein [Mesoflavibacter zeaxanthinifaciens]
Z85_GM001876	97.5	9.0e-85	WP_051169901.1	hypothetical protein [Mesoflavibacter zeaxanthinifaciens]
Z85_GM001877	99.2	7.5e-66	WP_027881112.1	hypothetical protein [Mesoflavibacter zeaxanthinifaciens]
Z85_GM001878	98.8	4.4e-182	WP_027881113.1	thiamine biosynthesis protein [Mesoflavibacter zeaxanthinifaciens]
Z85_GM001879	97.6	5.0e-62	WP_027881114.1	DUF423 domain-containing protein [Mesoflavibacter zeaxanthinifaciens]
Z85_GM001880	98.4	4.5e-142	WP_036227661.1	SAM-dependent methyltransferase [Mesoflavibacter zeaxanthinifaciens]
Z85_GM001881	99.2	1.1e-61	WP_027881116.1	NADH: ubiquinone oxidoreductase [Mesoflavibacter zeaxanthinifaciens]
Z85_GM001882	100	3.4e-154	WP_027881117.1	type I methionyl aminopeptidase [Mesoflavibacter zeaxanthinifaciens]
Z85_GM001883	99.8	5.9e-240	WP_027881118.1	4-hydroxybutyrate CoA-transferase [Mesoflavibacter zeaxanthinifaciens]
Z85_GM001884	100	7.4e-72	WP_027881119.1	hydrolase [Mesoflavibacter zeaxanthinifaciens]
Z85_GM001885	98	6.3e-289	WP_027881120.1	2, 3-bisphosphoglycerate-independent phosphoglycerate mutase [Mesoflavibacter zeaxanthinifaciens]
Z85_GM001886	100	8.4e-141	WP_027881121.1	peptidase M48 [Mesoflavibacter zeaxanthinifaciens]
Z85_GM001887	60.8	6.3e-106	EMQ95646.1	acetyltransferase, GNAT family [Xanthomarina gelatinilytica]
Z85_GM001888	97.9	1.4e-77	WP_027881123.1	N-acetyltransferase [Mesoflavibacter zeaxanthinifaciens]
Z85_GM001889	98.7	3.9e-132	WP_027881124.1	dipeptidase E [Mesoflavibacter zeaxanthinifaciens]
Z85_GM001890	98.5	4.6e-145	WP_051169902.1	hypothetical protein [Mesoflavibacter zeaxanthinifaciens]
Z85_GM001891	96.6	1.1e-140	WP_036227662.1	hypothetical protein [Mesoflavibacter zeaxanthinifaciens]
Z85_GM001892	98.2	2.5e-85	WP_027881126.1	hypothetical protein [Mesoflavibacter zeaxanthinifaciens]
Z85_GM001893	100	0.0e+00	WP_027881127.1	aminopeptidase [Mesoflavibacter zeaxanthinifaciens]
Z85_GM001894	98.2	3.0e-55	WP_027881128.1	hypothetical protein [Mesoflavibacter zeaxanthinifaciens]
Z85_GM001895	100	1.5e-99	WP_027881129.1	hypothetical protein [Mesoflavibacter zeaxanthinifaciens]
Z85_GM001896	99.5	0.0e+00	WP_027881130.1	urocanate hydratase [Mesoflavibacter zeaxanthinifaciens]
Z85_GM001897	87.3	5.3e-24	GAK77483.1	hypothetical protein [Nonlabens ulvanivorans,]
Z85_GM001898	99.1	1.5e-54	WP_027881131.1	hypothetical protein [Mesoflavibacter zeaxanthinifaciens]
Z85_GM001899	99.8	3.7e-275	WP_027881132.1	hypothetical protein [Mesoflavibacter zeaxanthinifaciens]
Z85_GM001900	99.7	7.0e-174	WP_036227663.1	1-aminocyclopropane-1-carboxylate deaminase [Mesoflavibacter zeaxanthinifaciens]
Z85_GM001901	99.6	2.8e-150	WP_027881134.1	N-acetylmuramidase [Mesoflavibacter zeaxanthinifaciens]
Z85_GM001902	100	6.8e-244	WP_027881135.1	aspartate aminotransferase family protein [Mesoflavibacter zeaxanthinifaciens]
Z85_GM001903	100	6.4e-59	WP_027881136.1	hypothetical protein [Mesoflavibacter zeaxanthinifaciens]
Z85_GM001904	100	2.0e-79	WP_027881137.1	hypothetical protein [Mesoflavibacter zeaxanthinifaciens]
Z85_GM001905	99.4	0.0e+00	WP_027881138.1	hybrid sensor histidine kinase/response regulator [Mesoflavibacter zeaxanthinifaciens]
Z85_GM001906	99.8	0.0e+00	WP_027881139.1	lysine--tRNA ligase [Mesoflavibacter zeaxanthinifaciens]
Z85_GM001907	63.6	1.6e-06	WP_007096671.1	hypothetical protein [Kordia algicida]
Z85_GM001908	99.6	1.1e-140	WP_036227664.1	hypothetical protein [Mesoflavibacter zeaxanthinifaciens]
Z85_GM001909	99.6	4.6e-133	WP_027881141.1	lipoyl(octanoyl) transferase [Mesoflavibacter zeaxanthinifaciens]
Z85_GM001910	99.7	2.5e-199	WP_027881142.1	hypothetical protein [Mesoflavibacter zeaxanthinifaciens]
Z85_GM001911	98.1	0.0e+00	WP_027881143.1	hypothetical protein [Mesoflavibacter zeaxanthinifaciens]
Z85_GM001912	99.5	1.0e-109	WP_027881144.1	ribonuclease HII [Mesoflavibacter zeaxanthinifaciens]
Z85_GM001913	100	0.0e+00	WP_027881145.1	hypothetical protein [Mesoflavibacter zeaxanthinifaciens]
Z85_GM001914	98.8	1.8e-86	WP_027879422.1	hypothetical protein [Mesoflavibacter zeaxanthinifaciens]
Z85_GM001915	100	1.4e-85	WP_036227066.1	adenylate cyclase [Mesoflavibacter zeaxanthinifaciens]
Z85_GM001916	96.8	7.0e-112	WP_027879420.1	lysoplasmalogenase [Mesoflavibacter zeaxanthinifaciens]
Z85_GM001917	98.9	8.0e-201	WP_027879419.1	DNA polymerase IV [Mesoflavibacter zeaxanthinifaciens]
Z85_GM001918	99.8	1.6e-270	WP_027879418.1	pyruvate kinase [Mesoflavibacter zeaxanthinifaciens]
Z85_GM001919	100	1.4e-85	WP_027879417.1	hypothetical protein [Mesoflavibacter zeaxanthinifaciens]
Z85_GM001920	100	1.5e-125	WP_027879416.1	ribonuclease III [Mesoflavibacter zeaxanthinifaciens]
Z85_GM001921	99.5	1.4e-238	WP_027879415.1	beta-ketoacyl-[acyl-carrier-protein] synthase II [Mesoflavibacter zeaxanthinifaciens]
Z85_GM001922	100	3.9e-33	WP_027879414.1	acyl carrier protein [Mesoflavibacter zeaxanthinifaciens]
Z85_GM001923	99.5	2.0e-99	WP_027879413.1	phosphoribosylglycinamide formyltransferase [Mesoflavibacter zeaxanthinifaciens]
Z85_GM001924	97.7	1.8e-118	WP_027879412.1	ribonuclease H [Mesoflavibacter zeaxanthinifaciens]
Z85_GM001925	99.7	8.5e-172	WP_027879411.1	sugar kinase [Mesoflavibacter zeaxanthinifaciens]
Z85_GM001926	100	0.0e+00	WP_027879410.1	amidophosphoribosyltransferase [Mesoflavibacter zeaxanthinifaciens]
Z85_GM001927	100	2.3e-117	WP_027879409.1	superoxide dismutase [Mesoflavibacter zeaxanthinifaciens]
Z85_GM001928	98.5	0.0e+00	WP_027879408.1	hypothetical protein [Mesoflavibacter zeaxanthinifaciens]
Z85_GM001929	99.7	4.7e-223	WP_027879407.1	glycine C-acetyltransferase [Mesoflavibacter zeaxanthinifaciens]
Z85_GM001930	52	8.7e-59	WP_035643129.1	cell envelope biogenesis protein OmpA [Flavobacterium rivuli]
Z85_GM001931	98.1	0.0e+00	WP_027879405.1	hypothetical protein [Mesoflavibacter zeaxanthinifaciens]
Z85_GM001932	96.4	9.3e-157	WP_027879404.1	alpha/beta hydrolase [Mesoflavibacter zeaxanthinifaciens]
Z85_GM001933	98.7	0.0e+00	WP_036227065.1	hybrid sensor histidine kinase/response regulator [Mesoflavibacter zeaxanthinifaciens]
Z85_GM001934	100	7.7e-145	WP_027879403.1	universal stress protein UspA [Mesoflavibacter zeaxanthinifaciens]
Z85_GM001935	98.9	1.2e-243	WP_027879402.1	MATE family efflux transporter [Mesoflavibacter zeaxanthinifaciens]
Z85_GM001936	72.2	2.9e-14	WP_007647116.1	hypothetical protein [Xanthomarina gelatinilytica|Xanthomarina gelatinilytica,]
Z85_GM001937	100	1.6e-121	WP_027879401.1	oxidoreductase [Mesoflavibacter zeaxanthinifaciens]
Z85_GM001938	99.3	1.7e-80	WP_027879400.1	6-pyruvoyltetrahydropterin synthase [Mesoflavibacter zeaxanthinifaciens]
Z85_GM001939	97.6	2.1e-147	WP_027879399.1	UDP-2, 3-diacylglucosamine hydrolase [Mesoflavibacter zeaxanthinifaciens]
Z85_GM001940	44.4	4.8e-16	SEH65827.1	hypothetical protein [Flavobacterium marinum, SAMN02927937_00729]
Z85_GM001941	98.6	1.4e-115	WP_027879398.1	hypothetical protein [Mesoflavibacter zeaxanthinifaciens]
Z85_GM001942	99.8	1.4e-233	WP_027879397.1	MFS transporter [Mesoflavibacter zeaxanthinifaciens]
Z85_GM001943	98.4	0.0e+00	WP_027879396.1	single-stranded-DNA-specific exonuclease RecJ [Mesoflavibacter zeaxanthinifaciens]
Z85_GM001944	99.3	2.9e-74	WP_027879395.1	osmotically inducible protein OsmC [Mesoflavibacter zeaxanthinifaciens]
Z85_GM001945	99	4.6e-108	WP_027879394.1	peroxidase [Mesoflavibacter zeaxanthinifaciens]
Z85_GM001946	77.4	5.6e-89	SDG79997.1	uracil-DNA glycosylase, family 4 [Winogradskyella thalassocola]
Z85_GM001947	99.5	5.9e-122	WP_027879393.1	rRNA (cytidine-2'-O-)-methyltransferase [Mesoflavibacter zeaxanthinifaciens]
Z85_GM001948	98.1	0.0e+00	WP_027879392.1	T9SS C-terminal target domain-containing protein [Mesoflavibacter zeaxanthinifaciens]
Z85_GM001949	99.6	8.6e-135	WP_027879391.1	hypothetical protein [Mesoflavibacter zeaxanthinifaciens]
Z85_GM001950	99.5	3.8e-118	WP_027879390.1	thymidine kinase [Mesoflavibacter zeaxanthinifaciens]
Z85_GM001951	98.4	9.2e-205	WP_027879389.1	alanine racemase [Mesoflavibacter zeaxanthinifaciens]
Z85_GM001952	100	1.3e-62	WP_027879388.1	mechanosensitive ion channel protein MscL [Mesoflavibacter zeaxanthinifaciens]
Z85_GM001953	99.1	8.8e-183	WP_027879387.1	aspartate-semialdehyde dehydrogenase [Mesoflavibacter zeaxanthinifaciens]
Z85_GM001954	99.6	0.0e+00	WP_027879386.1	prolyl endopeptidase [Mesoflavibacter zeaxanthinifaciens]
Z85_GM001955	99.7	2.5e-169	WP_027879385.1	ABC transporter ATP-binding protein [Mesoflavibacter zeaxanthinifaciens]
Z85_GM001956	99.7	1.1e-188	WP_027879384.1	WYL domain-containing protein [Mesoflavibacter zeaxanthinifaciens]
Z85_GM001957	99.5	1.4e-98	WP_027879383.1	hypothetical protein [Mesoflavibacter zeaxanthinifaciens]
Z85_GM001958	99.7	9.5e-202	WP_027879382.1	peptidase [Mesoflavibacter zeaxanthinifaciens]
Z85_GM001959	99.8	1.1e-276	WP_027879381.1	RNA-splicing ligase RtcB [Mesoflavibacter zeaxanthinifaciens]
Z85_GM001960	98	2.0e-73	WP_027879380.1	3-oxoacyl-ACP synthase [Mesoflavibacter zeaxanthinifaciens]
Z85_GM001961	98.5	2.5e-108	WP_027879379.1	monofunctional biosynthetic peptidoglycan transglycosylase [Mesoflavibacter zeaxanthinifaciens]
Z85_GM001962	97	1.6e-204	WP_027879378.1	FAD-dependent oxidoreductase [Mesoflavibacter zeaxanthinifaciens]
Z85_GM001963	99.8	2.2e-261	WP_027879377.1	acetyl-CoA carboxylase biotin carboxylase subunit [Mesoflavibacter zeaxanthinifaciens]
Z85_GM001964	100	3.3e-82	WP_027879376.1	acetyl-CoA carboxylase biotin carboxyl carrier protein subunit [Mesoflavibacter zeaxanthinifaciens]
Z85_GM001965	99.7	4.4e-185	WP_027879375.1	3-oxoacyl-ACP synthase [Mesoflavibacter zeaxanthinifaciens]
Z85_GM001966	100	3.2e-31	WP_027879374.1	MULTISPECIES: 50S ribosomal protein L32 [Flavobacteriaceae]
Z85_GM001967	100	9.6e-99	WP_027879373.1	DNA-binding protein [Mesoflavibacter zeaxanthinifaciens]
Z85_GM001968	98.9	7.4e-196	WP_027879372.1	4-hydroxythreonine-4-phosphate dehydrogenase PdxA [Mesoflavibacter zeaxanthinifaciens]
Z85_GM001969	99.5	2.9e-104	WP_027879371.1	riboflavin synthase subunit alpha [Mesoflavibacter zeaxanthinifaciens]
Z85_GM001970	76.7	2.3e-17	WP_036227064.1	hypothetical protein [Mesoflavibacter zeaxanthinifaciens]
Z85_GM001971	100	2.9e-68	WP_027879369.1	methylmalonyl-CoA epimerase [Mesoflavibacter zeaxanthinifaciens]
Z85_GM001972	99.2	8.7e-65	WP_027879368.1	ribosome-binding factor A [Mesoflavibacter zeaxanthinifaciens]
Z85_GM001973	98.3	7.9e-218	WP_027879367.1	ABC transporter permease [Mesoflavibacter zeaxanthinifaciens]
Z85_GM001974	99.4	1.5e-190	WP_027879366.1	tRNA dihydrouridine synthase DusB [Mesoflavibacter zeaxanthinifaciens]
Z85_GM001975	95.1	1.4e-61	WP_027879365.1	hypothetical protein [Mesoflavibacter zeaxanthinifaciens]
Z85_GM001976	99.1	0.0e+00	WP_036227063.1	glucosamine-6-phosphate deaminase [Mesoflavibacter zeaxanthinifaciens]
Z85_GM001977	100	0.0e+00	WP_027879363.1	elongation factor 4 [Mesoflavibacter zeaxanthinifaciens]
Z85_GM001978	100	0.0e+00	WP_027879362.1	cell shape-determining protein [Mesoflavibacter zeaxanthinifaciens]
Z85_GM001979	99.3	2.4e-168	WP_027879361.1	MBL fold metallo-hydrolase [Mesoflavibacter zeaxanthinifaciens]
Z85_GM001980	99.1	5.9e-309	WP_027879360.1	peptidase S8 [Mesoflavibacter zeaxanthinifaciens]
Z85_GM001981	99.7	0.0e+00	WP_027879359.1	peptidase M1 [Mesoflavibacter zeaxanthinifaciens]
Z85_GM001982	92.3	6.3e-81	WP_027879358.1	hypothetical protein [Mesoflavibacter zeaxanthinifaciens]
Z85_GM001983	98.9	5.7e-148	WP_027879357.1	transcriptional regulator [Mesoflavibacter zeaxanthinifaciens]
Z85_GM001984	97.6	3.9e-62	WP_027879356.1	ribonuclease P protein component [Mesoflavibacter zeaxanthinifaciens]
Z85_GM001985	99.1	1.6e-309	WP_027879355.1	peptidase S41 [Mesoflavibacter zeaxanthinifaciens]
Z85_GM001986	100	4.1e-160	WP_027879354.1	flagellar motor protein MotB [Mesoflavibacter zeaxanthinifaciens]
Z85_GM001987	100	4.1e-79	WP_027879353.1	GNAT family acetyltransferase [Mesoflavibacter zeaxanthinifaciens]
Z85_GM001988	99.7	6.3e-167	WP_027879352.1	cobalt transporter [Mesoflavibacter zeaxanthinifaciens]
Z85_GM001989	100	3.7e-77	WP_027879351.1	ribose-5-phosphate isomerase [Mesoflavibacter zeaxanthinifaciens]
Z85_GM001990	99.9	0.0e+00	WP_027879350.1	ribonuclease R [Mesoflavibacter zeaxanthinifaciens]
Z85_GM001991	97.9	9.6e-45	WP_027879349.1	hypothetical protein [Mesoflavibacter zeaxanthinifaciens]
Z85_GM001992	97.8	9.8e-117	WP_027879348.1	DUF2807 domain-containing protein [Mesoflavibacter zeaxanthinifaciens]
Z85_GM001993	100	3.1e-118	WP_027879347.1	lysine transporter LysE [Mesoflavibacter zeaxanthinifaciens]
Z85_GM001994	99.2	4.2e-61	WP_027879346.1	dihydroneopterin aldolase [Mesoflavibacter zeaxanthinifaciens]
Z85_GM001995	99.5	0.0e+00	WP_027879345.1	glutamine--tRNA ligase [Mesoflavibacter zeaxanthinifaciens]
Z85_GM001996	97.1	4.0e-29	WP_027879344.1	hypothetical protein [Mesoflavibacter zeaxanthinifaciens]
Z85_GM001997	100	2.5e-163	WP_027879343.1	protease [Mesoflavibacter zeaxanthinifaciens]
Z85_GM001998	100	1.2e-125	WP_027879342.1	hypothetical protein [Mesoflavibacter zeaxanthinifaciens]
Z85_GM001999	100	4.3e-298	WP_027879341.1	glutamate--tRNA ligase [Mesoflavibacter zeaxanthinifaciens]
Z85_GM002000	73.3	0.0e+00	WP_051437454.1	glutamyl-tRNA synthetase [Olleya marilimosa]
Z85_GM002001	97.8	2.0e-72	WP_027879339.1	rRNA maturation RNase YbeY [Mesoflavibacter zeaxanthinifaciens]
Z85_GM002002	99.7	0.0e+00	WP_027879338.1	tRNA uridine-5-carboxymethylaminomethyl(34) synthesis enzyme MnmG [Mesoflavibacter zeaxanthinifaciens]
Z85_GM002003	96.5	2.1e-156	WP_027879337.1	methyltransferase [Mesoflavibacter zeaxanthinifaciens]
Z85_GM002004	99.4	4.2e-88	WP_027879336.1	membrane protein [Mesoflavibacter zeaxanthinifaciens]
Z85_GM002005	98.4	0.0e+00	WP_027879335.1	hypothetical protein [Mesoflavibacter zeaxanthinifaciens]
Z85_GM002006	99.2	7.3e-64	WP_027879334.1	hypothetical protein [Mesoflavibacter zeaxanthinifaciens]
Z85_GM002007	99.7	3.5e-223	WP_027879333.1	DNA polymerase III subunit delta' [Mesoflavibacter zeaxanthinifaciens]
Z85_GM002008	98.3	1.7e-300	WP_051169821.1	SPOR domain-containing protein [Mesoflavibacter zeaxanthinifaciens]
Z85_GM002009	99.5	6.8e-222	WP_027879332.1	phosphoglycerate kinase [Mesoflavibacter zeaxanthinifaciens]
Z85_GM002010	97.9	2.1e-303	WP_027879331.1	lytic transglycosylase [Mesoflavibacter zeaxanthinifaciens]
Z85_GM002011	98.8	9.6e-182	WP_027879330.1	DUF4837 domain-containing protein [Mesoflavibacter zeaxanthinifaciens]
Z85_GM002012	100	4.4e-24	WP_027879329.1	hypothetical protein [Mesoflavibacter zeaxanthinifaciens]
Z85_GM002013	99.7	7.3e-157	WP_027879328.1	peptidase M23 [Mesoflavibacter zeaxanthinifaciens]
Z85_GM002014	99.6	3.9e-291	WP_027879327.1	hypothetical protein [Mesoflavibacter zeaxanthinifaciens]
Z85_GM002015	99.6	0.0e+00	WP_027879326.1	hypothetical protein [Mesoflavibacter zeaxanthinifaciens]
Z85_GM002016	98.9	3.8e-192	WP_027879325.1	hypothetical protein [Mesoflavibacter zeaxanthinifaciens]
Z85_GM002017	97.3	2.8e-192	WP_027879324.1	dTDP-glucose 4, 6-dehydratase [Mesoflavibacter zeaxanthinifaciens]
Z85_GM002018	98.6	3.5e-159	WP_027879323.1	glucose-1-phosphate thymidylyltransferase [Mesoflavibacter zeaxanthinifaciens]
Z85_GM002019	95	3.6e-93	WP_027879322.1	dTDP-4-dehydrorhamnose 3, 5-epimerase [Mesoflavibacter zeaxanthinifaciens]
Z85_GM002020	90.5	3.5e-143	WP_027879321.1	NAD(P)-dependent oxidoreductase [Mesoflavibacter zeaxanthinifaciens]
Z85_GM002021	97.3	1.9e-185	WP_027879320.1	Vi polysaccharide biosynthesis protein VipB/TviC [Mesoflavibacter zeaxanthinifaciens]
Z85_GM002022	96.7	3.0e-144	WP_051169820.1	3'(2'), 5'-bisphosphate nucleotidase CysQ [Mesoflavibacter zeaxanthinifaciens]
Z85_GM002023	100	2.0e-75	WP_027879318.1	membrane protein [Mesoflavibacter zeaxanthinifaciens]
Z85_GM002024	98.5	1.2e-105	WP_027879317.1	adenylyl-sulfate kinase [Mesoflavibacter zeaxanthinifaciens]
Z85_GM002025	99.7	2.4e-171	WP_027879316.1	sulfate adenylyltransferase [Mesoflavibacter zeaxanthinifaciens]
Z85_GM002026	99.5	3.1e-233	WP_027879315.1	sulfate adenylyltransferase [Mesoflavibacter zeaxanthinifaciens]
Z85_GM002027	99.5	1.5e-243	WP_027879314.1	UDP-N-acetyl-D-galactosamine dehydrogenase [Mesoflavibacter zeaxanthinifaciens]
Z85_GM002028	100	3.2e-94	WP_027879313.1	hypothetical protein [Mesoflavibacter zeaxanthinifaciens]
Z85_GM002029	100	1.5e-188	WP_027879312.1	UDP-glucose 4-epimerase [Mesoflavibacter zeaxanthinifaciens]
Z85_GM002030	99.7	2.5e-168	WP_036227059.1	NAD(P)-dependent oxidoreductase [Mesoflavibacter zeaxanthinifaciens]
Z85_GM002031	100	3.6e-284	WP_027879310.1	hypothetical protein [Mesoflavibacter zeaxanthinifaciens]
Z85_GM002032	100	1.2e-220	WP_027879309.1	hypothetical protein [Mesoflavibacter zeaxanthinifaciens]
Z85_GM002033	100	4.9e-217	WP_051169819.1	hypothetical protein [Mesoflavibacter zeaxanthinifaciens]
Z85_GM002034	100	1.3e-89	WP_027879308.1	hypothetical protein [Mesoflavibacter zeaxanthinifaciens]
Z85_GM002036	100	1.1e-32	WP_027879307.1	hypothetical protein [Mesoflavibacter zeaxanthinifaciens]
Z85_GM002037	99.7	1.0e-217	WP_027879306.1	hypothetical protein [Mesoflavibacter zeaxanthinifaciens]
Z85_GM002038	100	1.6e-170	WP_027879305.1	hypothetical protein [Mesoflavibacter zeaxanthinifaciens]
Z85_GM002039	100	1.6e-231	WP_027879304.1	glycosyltransferase WbuB [Mesoflavibacter zeaxanthinifaciens]
Z85_GM002040	100	2.3e-109	WP_027879303.1	UDP-galactose phosphate transferase [Mesoflavibacter zeaxanthinifaciens]
Z85_GM002041	99.5	3.2e-117	WP_027879302.1	acetyltransferase [Mesoflavibacter zeaxanthinifaciens]
Z85_GM002042	100	1.1e-213	WP_027879301.1	pyridoxal phosphate-dependent aminotransferase [Mesoflavibacter zeaxanthinifaciens]
[truncated: 555 more rows]
